# Supplementary material for: Pollution exacerbates China’s water scarcity and its regional inequality
Source: Nat Commun. 2020 Jan 31;11:650. doi: 10.1038/s41467-020-14532-5 (PMC6994511; doi:10.1038/s41467-020-14532-5)
Supplement: Supplementary file 4 — Source Data [file 41467_2020_14532_MOESM4_ESM.xlsx]

## Sheet: Fig1
			Wsqua	Wspol	Wscom		Value	Range	Level
Id	lon	lat	YEA	YEA	YEA		0	No data / sarcity <10^(-5)	low
1	122.375	53.625	0	0	0		1	10^(-5)-0.5	low
2	123.125	53.625	1	0	1		2	0.5-1.0	low
3	123.375	53.625	1	0	1		3	1.0-1.5	moderate
4	123.625	53.625	0	0	0		4	1.5-2.0	significant
5	120.875	53.375	0	0	0		5	2.0-4.0	severe
6	121.125	53.375	0	0	0		6	4.0-6.0	severe
7	121.375	53.375	1	1	1		7	>6.0	severe
8	121.625	53.375	1	1	1
9	121.875	53.375	0	0	0
10	122.125	53.375	1	0	1
11	122.375	53.375	1	0	1
12	122.625	53.375	1	0	1
13	122.875	53.375	1	0	1
14	123.125	53.375	1	0	1
15	123.375	53.375	1	0	1
16	123.625	53.375	1	0	1
17	123.875	53.375	1	0	1
18	124.125	53.375	1	0	1
19	124.375	53.375	1	0	1
20	120.375	53.125	0	0	0
21	120.625	53.125	0	0	0
22	120.875	53.125	0	0	0
23	121.125	53.125	0	0	0
24	121.375	53.125	0	0	0
25	121.625	53.125	0	0	0
26	121.875	53.125	1	0	1
27	122.125	53.125	1	0	1
28	122.375	53.125	1	0	1
29	122.625	53.125	1	0	1
30	122.875	53.125	0	0	0
31	123.125	53.125	1	0	1
32	123.375	53.125	1	0	1
33	123.625	53.125	1	0	1
34	123.875	53.125	0	0	0
35	124.125	53.125	1	0	1
36	124.375	53.125	1	0	1
37	124.625	53.125	1	0	1
38	124.875	53.125	1	0	1
39	125.125	53.125	0	0	0
40	125.375	53.125	1	0	1
41	125.625	53.125	1	0	1
42	120.125	52.875	0	0	0
43	120.375	52.875	0	0	0
44	120.625	52.875	0	0	0
45	120.875	52.875	0	0	0
46	121.125	52.875	0	0	0
47	121.375	52.875	0	0	0
48	121.625	52.875	0	0	0
49	121.875	52.875	1	0	1
50	122.125	52.875	1	0	1
51	122.375	52.875	1	0	1
52	122.625	52.875	1	0	1
53	122.875	52.875	1	0	1
54	123.125	52.875	1	0	1
55	123.375	52.875	1	0	1
56	123.625	52.875	1	0	1
57	123.875	52.875	1	0	1
58	124.125	52.875	1	0	1
59	124.375	52.875	0	0	0
60	124.625	52.875	1	0	1
61	124.875	52.875	1	0	1
62	125.125	52.875	1	0	1
63	125.375	52.875	1	0	1
64	125.625	52.875	1	0	1
65	125.875	52.875	1	0	1
66	126.125	52.875	4	0	4
67	120.125	52.625	0	0	0
68	120.375	52.625	0	0	0
69	120.625	52.625	0	0	0
70	120.875	52.625	0	0	0
71	121.125	52.625	0	0	0
72	121.375	52.625	0	0	0
73	121.625	52.625	0	0	0
74	121.875	52.625	1	0	1
75	122.125	52.625	1	0	1
76	122.375	52.625	0	0	0
77	122.625	52.625	1	0	1
78	122.875	52.625	1	0	1
79	123.125	52.625	1	0	1
80	123.375	52.625	0	0	0
81	123.625	52.625	1	0	1
82	123.875	52.625	1	0	1
83	124.125	52.625	1	0	1
84	124.375	52.625	0	0	0
85	124.625	52.625	1	0	1
86	124.875	52.625	0	0	0
87	125.125	52.625	0	0	0
88	125.375	52.625	1	0	1
89	125.625	52.625	1	0	1
90	125.875	52.625	1	0	1
91	126.125	52.625	1	0	1
92	120.625	52.375	0	0	0
93	120.875	52.375	0	0	0
94	121.125	52.375	0	0	0
95	121.375	52.375	0	0	0
96	121.625	52.375	0	0	0
97	121.875	52.375	0	0	0
98	122.125	52.375	0	0	0
99	122.375	52.375	0	0	0
100	122.625	52.375	1	0	1
101	122.875	52.375	1	0	1
102	123.125	52.375	0	0	0
103	123.375	52.375	0	0	0
104	123.625	52.375	1	0	1
105	123.875	52.375	0	0	0
106	124.125	52.375	1	0	1
107	124.375	52.375	1	0	1
108	124.625	52.375	2	0	2
109	124.875	52.375	1	0	1
110	125.125	52.375	1	0	1
111	125.375	52.375	1	0	1
112	125.625	52.375	1	0	1
113	125.875	52.375	2	0	2
114	126.125	52.375	1	0	1
115	126.375	52.375	2	0	2
116	120.625	52.125	0	0	0
117	120.875	52.125	1	1	1
118	121.125	52.125	0	0	0
119	121.375	52.125	0	0	0
120	121.625	52.125	0	0	0
121	121.875	52.125	0	0	0
122	122.125	52.125	1	1	1
123	122.375	52.125	0	0	0
124	122.625	52.125	0	0	0
125	122.875	52.125	0	0	0
126	123.125	52.125	1	0	1
127	123.375	52.125	0	0	0
128	123.625	52.125	1	0	1
129	123.875	52.125	1	0	1
130	124.125	52.125	0	0	0
131	124.375	52.125	0	0	0
132	124.625	52.125	1	0	1
133	124.875	52.125	0	0	0
134	125.125	52.125	0	0	0
135	125.375	52.125	0	0	0
136	125.625	52.125	1	0	1
137	125.875	52.125	1	0	1
138	126.125	52.125	1	0	1
139	126.375	52.125	1	0	1
140	126.625	52.125	5	0	5
141	120.375	51.875	0	0	0
142	120.625	51.875	0	0	0
143	120.875	51.875	0	0	0
144	121.125	51.875	0	0	0
145	121.375	51.875	0	0	0
146	121.625	51.875	0	0	0
147	121.875	51.875	1	0	1
148	122.125	51.875	0	0	0
149	122.375	51.875	0	0	0
150	122.625	51.875	0	0	0
151	122.875	51.875	0	0	0
152	123.125	51.875	0	0	0
153	123.375	51.875	0	0	0
154	123.625	51.875	1	0	1
155	123.875	51.875	1	0	1
156	124.125	51.875	0	0	0
157	124.375	51.875	1	0	1
158	124.625	51.875	1	0	1
159	124.875	51.875	0	0	0
160	125.125	51.875	0	0	0
161	125.375	51.875	1	0	1
162	125.625	51.875	1	0	1
163	125.875	51.875	1	0	1
164	126.125	51.875	1	0	1
165	126.375	51.875	1	0	1
166	126.625	51.875	1	0	1
167	119.875	51.625	0	0	0
168	120.125	51.625	1	0	1
169	120.375	51.625	1	1	1
170	120.625	51.625	0	0	0
171	120.875	51.625	0	0	0
172	121.125	51.625	0	0	0
173	121.375	51.625	0	0	0
174	121.625	51.625	1	1	1
175	121.875	51.625	2	1	2
176	122.125	51.625	1	1	1
177	122.375	51.625	0	0	0
178	122.625	51.625	0	0	0
179	122.875	51.625	0	0	0
180	123.125	51.625	0	0	0
181	123.375	51.625	1	0	1
182	123.625	51.625	1	0	1
183	123.875	51.625	1	0	1
184	124.125	51.625	1	0	1
185	124.375	51.625	1	0	1
186	124.625	51.625	1	0	1
187	124.875	51.625	0	0	0
188	125.125	51.625	1	0	1
189	125.375	51.625	1	0	1
190	125.625	51.625	1	0	1
191	125.875	51.625	0	0	0
192	126.125	51.625	0	0	0
193	126.375	51.625	1	0	1
194	126.625	51.625	3	0	3
195	126.875	51.625	0	0	0
196	119.875	51.375	3	1	3
197	120.125	51.375	1	0	1
198	120.375	51.375	1	1	1
199	120.625	51.375	1	1	1
200	120.875	51.375	1	1	1
201	121.125	51.375	1	1	1
202	121.375	51.375	1	1	1
203	121.625	51.375	1	1	1
204	121.875	51.375	0	0	0
205	122.125	51.375	0	0	0
206	122.375	51.375	0	0	0
207	122.625	51.375	0	0	0
208	122.875	51.375	1	0	1
209	123.125	51.375	0	0	0
210	123.375	51.375	1	0	1
211	123.625	51.375	0	0	0
212	123.875	51.375	0	0	0
213	124.125	51.375	1	0	1
214	124.375	51.375	1	0	1
215	124.625	51.375	0	0	0
216	124.875	51.375	0	0	0
217	125.125	51.375	1	0	1
218	125.375	51.375	1	0	1
219	125.625	51.375	1	0	1
220	125.875	51.375	1	0	1
221	126.125	51.375	1	0	1
222	126.375	51.375	1	0	1
223	126.625	51.375	1	0	1
224	126.875	51.375	2	0	2
225	119.625	51.125	3	0	3
226	119.875	51.125	1	1	1
227	120.125	51.125	1	0	1
228	120.375	51.125	0	0	0
229	120.625	51.125	1	1	1
230	120.875	51.125	1	1	1
231	121.125	51.125	1	1	1
232	121.375	51.125	1	1	1
233	121.625	51.125	0	0	0
234	121.875	51.125	0	0	0
235	122.125	51.125	0	0	0
236	122.375	51.125	0	0	0
237	122.625	51.125	0	0	0
238	122.875	51.125	1	0	1
239	123.125	51.125	0	0	0
240	123.375	51.125	0	0	0
241	123.625	51.125	0	0	0
242	123.875	51.125	1	0	1
243	124.125	51.125	1	0	1
244	124.375	51.125	0	0	0
245	124.625	51.125	0	0	0
246	124.875	51.125	1	0	1
247	125.125	51.125	1	0	1
248	125.375	51.125	1	0	1
249	125.625	51.125	1	0	1
250	125.875	51.125	1	0	1
251	126.125	51.125	1	0	1
252	126.375	51.125	1	0	1
253	126.625	51.125	1	0	1
254	126.875	51.125	3	0	3
255	127.125	51.125	0	0	0
256	119.375	50.875	0	0	0
257	119.625	50.875	2	0	2
258	119.875	50.875	1	1	1
259	120.125	50.875	1	0	1
260	120.375	50.875	1	0	1
261	120.625	50.875	0	0	0
262	120.875	50.875	1	1	1
263	121.125	50.875	1	1	1
264	121.375	50.875	1	1	1
265	121.625	50.875	5	1	5
266	121.875	50.875	0	0	0
267	122.125	50.875	0	0	0
268	122.375	50.875	0	0	0
269	122.625	50.875	0	0	0
270	122.875	50.875	1	0	1
271	123.125	50.875	0	0	0
272	123.375	50.875	1	0	1
273	123.625	50.875	0	0	0
274	123.875	50.875	0	0	0
275	124.125	50.875	1	0	1
276	124.375	50.875	3	0	3
277	124.625	50.875	1	0	1
278	124.875	50.875	1	0	1
279	125.125	50.875	1	0	1
280	125.375	50.875	1	0	1
281	125.625	50.875	1	0	1
282	125.875	50.875	1	0	1
283	126.125	50.875	1	0	1
284	126.375	50.875	1	0	1
285	126.625	50.875	1	0	1
286	126.875	50.875	1	0	1
287	127.125	50.875	1	0	1
288	127.375	50.875	0	0	0
289	119.125	50.625	0	0	0
290	119.375	50.625	4	0	4
291	119.625	50.625	5	1	5
292	119.875	50.625	4	1	4
293	120.125	50.625	4	1	4
294	120.375	50.625	1	1	1
295	120.625	50.625	1	1	1
296	120.875	50.625	1	0	1
297	121.125	50.625	1	1	1
298	121.375	50.625	1	1	1
299	121.625	50.625	2	1	2
300	121.875	50.625	1	1	1
301	122.125	50.625	1	1	1
302	122.375	50.625	1	0	1
303	122.625	50.625	1	0	1
304	122.875	50.625	1	0	1
305	123.125	50.625	5	0	5
306	123.375	50.625	1	0	1
307	123.625	50.625	4	0	4
308	123.875	50.625	1	0	1
309	124.125	50.625	1	0	1
310	124.375	50.625	1	0	1
311	124.625	50.625	1	0	1
312	124.875	50.625	1	0	1
313	125.125	50.625	1	0	1
314	125.375	50.625	1	0	1
315	125.625	50.625	1	0	1
316	125.875	50.625	1	0	1
317	126.125	50.625	1	0	1
318	126.375	50.625	0	0	0
319	126.625	50.625	1	0	1
320	126.875	50.625	1	0	1
321	127.125	50.625	2	0	2
322	127.375	50.625	4	0	4
323	119.125	50.375	0	0	0
324	119.375	50.375	5	0	5
325	119.625	50.375	5	1	5
326	119.875	50.375	6	1	6
327	120.125	50.375	6	1	6
328	120.375	50.375	5	1	5
329	120.625	50.375	5	1	5
330	120.875	50.375	4	1	4
331	121.125	50.375	1	0	1
332	121.375	50.375	1	1	1
333	121.625	50.375	3	1	3
334	121.875	50.375	1	1	1
335	122.125	50.375	0	0	0
336	122.375	50.375	0	0	0
337	122.625	50.375	0	0	0
338	122.875	50.375	0	0	0
339	123.125	50.375	0	0	0
340	123.375	50.375	0	0	0
341	123.625	50.375	1	0	1
342	123.875	50.375	1	0	1
343	124.125	50.375	5	0	5
344	124.375	50.375	3	0	3
345	124.625	50.375	2	0	2
346	124.875	50.375	2	0	2
347	125.125	50.375	1	0	1
348	125.375	50.375	1	0	1
349	125.625	50.375	2	0	2
350	125.875	50.375	1	0	1
351	126.125	50.375	1	0	1
352	126.375	50.375	1	0	1
353	126.625	50.375	1	0	1
354	126.875	50.375	1	0	1
355	127.125	50.375	1	0	1
356	127.375	50.375	4	0	4
357	127.625	50.375	0	0	0
358	119.125	50.125	1	1	1
359	119.375	50.125	2	1	2
360	119.625	50.125	1	1	1
361	119.875	50.125	5	1	5
362	120.125	50.125	7	1	7
363	120.375	50.125	6	1	6
364	120.625	50.125	4	1	4
365	120.875	50.125	1	0	1
366	121.125	50.125	1	1	1
367	121.375	50.125	1	1	1
368	121.625	50.125	3	1	3
369	121.875	50.125	1	1	1
370	122.125	50.125	0	0	0
371	122.375	50.125	1	0	1
372	122.625	50.125	1	0	1
373	122.875	50.125	1	0	1
374	123.125	50.125	1	0	1
375	123.375	50.125	1	0	1
376	123.625	50.125	0	0	0
377	123.875	50.125	1	0	1
378	124.125	50.125	1	0	1
379	124.375	50.125	2	0	2
380	124.625	50.125	3	0	3
381	124.875	50.125	2	0	2
382	125.125	50.125	1	0	1
383	125.375	50.125	2	0	2
384	125.625	50.125	4	0	4
385	125.875	50.125	3	0	3
386	126.125	50.125	1	0	1
387	126.375	50.125	1	0	1
388	126.625	50.125	1	0	1
389	126.875	50.125	1	0	1
390	127.125	50.125	2	0	2
391	127.375	50.125	5	0	5
392	127.625	50.125	5	0	5
393	116.625	49.875	0	0	0
394	116.875	49.875	1	1	1
395	118.375	49.875	0	0	0
396	118.625	49.875	0	0	0
397	118.875	49.875	0	0	0
398	119.125	49.875	1	0	1
399	119.375	49.875	1	1	1
400	119.625	49.875	1	1	1
401	119.875	49.875	3	1	3
402	120.125	49.875	5	1	5
403	120.375	49.875	5	1	5
404	120.625	49.875	3	0	3
405	120.875	49.875	1	0	1
406	121.125	49.875	1	0	1
407	121.375	49.875	1	1	1
408	121.625	49.875	1	1	1
409	121.875	49.875	0	0	0
410	122.125	49.875	0	0	0
411	122.375	49.875	0	0	0
412	122.625	49.875	1	0	1
413	122.875	49.875	1	0	1
414	123.125	49.875	0	0	0
415	123.375	49.875	1	0	1
416	123.625	49.875	1	0	1
417	123.875	49.875	1	0	1
418	124.125	49.875	2	0	2
419	124.375	49.875	5	0	5
420	124.625	49.875	5	0	5
421	124.875	49.875	4	0	4
422	125.125	49.875	2	0	2
423	125.375	49.875	4	0	4
424	125.625	49.875	5	0	5
425	125.875	49.875	2	0	2
426	126.125	49.875	1	0	1
427	126.375	49.875	1	0	1
428	126.625	49.875	1	0	1
429	126.875	49.875	1	0	1
430	127.125	49.875	1	0	1
431	127.375	49.875	5	0	5
432	127.625	49.875	5	0	5
433	116.375	49.625	0	0	0
434	116.625	49.625	0	0	0
435	116.875	49.625	6	2	6
436	117.125	49.625	2	1	2
437	117.375	49.625	7	5	7
438	117.625	49.625	5	1	5
439	117.875	49.625	1	1	1
440	118.125	49.625	1	1	1
441	118.375	49.625	0	0	0
442	118.625	49.625	0	0	0
443	118.875	49.625	0	0	0
444	119.125	49.625	0	0	0
445	119.375	49.625	1	0	1
446	119.625	49.625	5	1	5
447	119.875	49.625	3	1	3
448	120.125	49.625	2	0	2
449	120.375	49.625	5	1	5
450	120.625	49.625	5	1	5
451	120.875	49.625	3	0	3
452	121.125	49.625	1	1	1
453	121.375	49.625	5	1	5
454	121.625	49.625	1	0	1
455	121.875	49.625	1	0	1
456	122.125	49.625	1	0	1
457	122.375	49.625	1	0	1
458	122.625	49.625	1	0	1
459	122.875	49.625	0	0	0
460	123.125	49.625	1	0	1
461	123.375	49.625	1	0	1
462	123.625	49.625	1	0	1
463	123.875	49.625	1	0	1
464	124.125	49.625	3	0	3
465	124.375	49.625	6	0	6
466	124.625	49.625	6	0	6
467	124.875	49.625	5	0	5
468	125.125	49.625	5	0	5
469	125.375	49.625	5	0	5
470	125.625	49.625	5	0	5
471	125.875	49.625	3	0	3
472	126.125	49.625	3	0	3
473	126.375	49.625	1	0	1
474	126.625	49.625	1	0	1
475	126.875	49.625	1	0	1
476	127.125	49.625	1	0	1
477	127.375	49.625	2	0	2
478	127.625	49.625	3	0	3
479	127.875	49.625	4	0	4
480	128.125	49.625	4	0	4
481	128.375	49.625	5	0	5
482	128.625	49.625	5	0	5
483	128.875	49.625	5	0	5
484	116.375	49.375	0	0	0
485	116.625	49.375	0	0	0
486	116.875	49.375	0	0	0
487	117.125	49.375	1	1	1
488	117.375	49.375	1	1	1
489	117.625	49.375	7	7	7
490	117.875	49.375	5	1	5
491	118.125	49.375	5	1	5
492	118.375	49.375	1	1	1
493	118.625	49.375	1	1	1
494	118.875	49.375	0	0	0
495	119.125	49.375	0	0	0
496	119.375	49.375	5	1	5
497	119.625	49.375	3	1	3
498	119.875	49.375	7	1	7
499	120.125	49.375	6	1	6
500	120.375	49.375	5	1	5
501	120.625	49.375	7	2	7
502	120.875	49.375	7	1	7
503	121.125	49.375	6	1	6
504	121.375	49.375	5	1	5
505	121.625	49.375	1	0	1
506	121.875	49.375	0	0	0
507	122.125	49.375	1	0	1
508	122.375	49.375	1	0	1
509	122.625	49.375	1	0	1
510	122.875	49.375	0	0	0
511	123.125	49.375	0	0	0
512	123.375	49.375	1	0	1
513	123.625	49.375	1	0	1
514	123.875	49.375	1	0	1
515	124.125	49.375	2	0	2
516	124.375	49.375	5	0	5
517	124.625	49.375	5	0	5
518	124.875	49.375	5	0	5
519	125.125	49.375	5	0	5
520	125.375	49.375	6	0	6
521	125.625	49.375	6	0	6
522	125.875	49.375	5	0	5
523	126.125	49.375	3	0	3
524	126.375	49.375	1	0	1
525	126.625	49.375	1	0	1
526	126.875	49.375	1	0	1
527	127.125	49.375	2	0	2
528	127.375	49.375	3	0	3
529	127.625	49.375	3	0	3
530	127.875	49.375	3	0	3
531	128.125	49.375	5	0	5
532	128.375	49.375	5	0	5
533	128.625	49.375	5	0	5
534	128.875	49.375	4	0	4
535	129.125	49.375	3	0	3
536	129.375	49.375	3	0	3
537	129.625	49.375	5	1	5
538	86.625	49.125	0	0	0
539	86.875	49.125	0	0	0
540	87.125	49.125	0	0	0
541	87.375	49.125	0	0	0
542	87.625	49.125	0	0	0
543	87.875	49.125	0	0	0
544	116.125	49.125	2	1	2
545	116.375	49.125	1	1	1
546	116.625	49.125	1	1	1
547	116.875	49.125	1	1	1
548	117.125	49.125	0	0	0
549	117.375	49.125	0	0	0
550	117.625	49.125	0	0	0
551	117.875	49.125	1	1	1
552	118.125	49.125	1	0	1
553	118.375	49.125	1	1	1
554	118.625	49.125	1	1	1
555	118.875	49.125	1	1	1
556	119.125	49.125	1	1	1
557	119.375	49.125	1	1	1
558	119.625	49.125	7	1	7
559	119.875	49.125	7	1	7
560	120.125	49.125	5	1	5
561	120.375	49.125	3	1	3
562	120.625	49.125	7	1	7
563	120.875	49.125	6	1	6
564	121.125	49.125	5	1	5
565	121.375	49.125	1	0	1
566	121.625	49.125	0	0	0
567	121.875	49.125	0	0	0
568	122.125	49.125	0	0	0
569	122.375	49.125	1	0	1
570	122.625	49.125	0	0	0
571	122.875	49.125	1	0	1
572	123.125	49.125	1	0	1
573	123.375	49.125	1	0	1
574	123.625	49.125	2	0	2
575	123.875	49.125	2	0	2
576	124.125	49.125	4	0	4
577	124.375	49.125	4	0	4
578	124.625	49.125	4	0	4
579	124.875	49.125	5	0	5
580	125.125	49.125	6	0	6
581	125.375	49.125	7	0	7
582	125.625	49.125	6	0	6
583	125.875	49.125	5	0	5
584	126.125	49.125	5	0	5
585	126.375	49.125	3	0	3
586	126.625	49.125	1	0	1
587	126.875	49.125	2	0	2
588	127.125	49.125	2	0	2
589	127.375	49.125	3	0	3
590	127.625	49.125	2	0	2
591	127.875	49.125	2	0	2
592	128.125	49.125	4	0	4
593	128.375	49.125	3	0	3
594	128.625	49.125	1	0	1
595	128.875	49.125	1	0	1
596	129.125	49.125	1	0	1
597	129.375	49.125	1	0	1
598	129.625	49.125	2	0	2
599	129.875	49.125	4	1	4
600	130.125	49.125	0	0	0
601	86.625	48.875	0	0	0
602	86.875	48.875	0	0	0
603	87.125	48.875	0	0	0
604	87.375	48.875	0	0	0
605	87.625	48.875	0	0	0
606	87.875	48.875	0	0	0
607	88.125	48.875	0	0	0
608	116.125	48.875	0	0	0
609	116.375	48.875	1	1	1
610	116.625	48.875	0	0	0
611	116.875	48.875	2	1	2
612	117.125	48.875	1	1	1
613	117.375	48.875	0	0	0
614	117.625	48.875	1	1	1
615	117.875	48.875	1	1	1
616	118.125	48.875	0	0	0
617	118.375	48.875	1	1	1
618	118.625	48.875	0	0	0
619	118.875	48.875	0	0	0
620	119.125	48.875	1	1	1
621	119.375	48.875	1	1	1
622	119.625	48.875	1	1	1
623	119.875	48.875	2	1	2
624	120.125	48.875	1	0	1
625	120.375	48.875	3	0	3
626	120.625	48.875	6	0	6
627	120.875	48.875	2	0	2
628	121.125	48.875	3	1	3
629	121.375	48.875	1	1	1
630	121.625	48.875	1	0	1
631	121.875	48.875	1	1	1
632	122.125	48.875	1	0	1
633	122.375	48.875	1	0	1
634	122.625	48.875	1	0	1
635	122.875	48.875	1	0	1
636	123.125	48.875	1	0	1
637	123.375	48.875	1	0	1
638	123.625	48.875	3	0	3
639	123.875	48.875	4	0	4
640	124.125	48.875	5	0	5
641	124.375	48.875	5	0	5
642	124.625	48.875	5	1	5
643	124.875	48.875	6	1	6
644	125.125	48.875	7	0	7
645	125.375	48.875	6	0	6
646	125.625	48.875	6	0	6
647	125.875	48.875	5	0	5
648	126.125	48.875	5	0	5
649	126.375	48.875	5	0	5
650	126.625	48.875	4	0	4
651	126.875	48.875	5	0	5
652	127.125	48.875	3	0	3
653	127.375	48.875	1	0	1
654	127.625	48.875	1	0	1
655	127.875	48.875	0	0	0
656	128.125	48.875	1	0	1
657	128.375	48.875	1	0	1
658	128.625	48.875	1	0	1
659	128.875	48.875	1	0	1
660	129.125	48.875	1	0	1
661	129.375	48.875	1	0	1
662	129.625	48.875	1	0	1
663	129.875	48.875	2	1	2
664	130.125	48.875	5	1	5
665	130.375	48.875	3	1	3
666	130.625	48.875	1	0	1
667	86.375	48.625	0	0	0
668	86.625	48.625	0	0	0
669	86.875	48.625	0	0	0
670	87.125	48.625	0	0	0
671	87.375	48.625	0	0	0
672	87.625	48.625	0	0	0
673	87.875	48.625	0	0	0
674	88.125	48.625	0	0	0
675	115.875	48.625	1	1	1
676	116.125	48.625	1	1	1
677	116.375	48.625	0	0	0
678	116.625	48.625	0	0	0
679	116.875	48.625	7	2	7
680	117.125	48.625	1	1	1
681	117.375	48.625	0	0	0
682	117.625	48.625	0	0	0
683	117.875	48.625	0	0	0
684	118.125	48.625	0	0	0
685	118.375	48.625	0	0	0
686	118.625	48.625	1	1	1
687	118.875	48.625	1	1	1
688	119.125	48.625	1	1	1
689	119.375	48.625	1	0	1
690	119.625	48.625	1	1	1
691	119.875	48.625	2	1	2
692	120.125	48.625	3	0	3
693	120.375	48.625	3	0	3
694	120.625	48.625	1	0	1
695	120.875	48.625	1	0	1
696	121.125	48.625	1	0	1
697	121.375	48.625	1	0	1
698	121.625	48.625	0	0	0
699	121.875	48.625	1	0	1
700	122.125	48.625	1	0	1
701	122.375	48.625	1	0	1
702	122.625	48.625	1	0	1
703	122.875	48.625	1	0	1
704	123.125	48.625	2	0	2
705	123.375	48.625	5	0	5
706	123.625	48.625	5	0	5
707	123.875	48.625	5	0	5
708	124.125	48.625	5	0	5
709	124.375	48.625	5	0	5
710	124.625	48.625	6	1	6
711	124.875	48.625	7	0	7
712	125.125	48.625	7	0	7
713	125.375	48.625	6	0	6
714	125.625	48.625	5	0	5
715	125.875	48.625	5	0	5
716	126.125	48.625	5	0	5
717	126.375	48.625	4	0	4
718	126.625	48.625	5	0	5
719	126.875	48.625	4	1	4
720	127.125	48.625	1	0	1
721	127.375	48.625	1	0	1
722	127.625	48.625	1	0	1
723	127.875	48.625	1	0	1
724	128.125	48.625	1	0	1
725	128.375	48.625	0	0	0
726	128.625	48.625	1	0	1
727	128.875	48.625	1	1	1
728	129.125	48.625	1	1	1
729	129.375	48.625	1	1	1
730	129.625	48.625	1	0	1
731	129.875	48.625	1	1	1
732	130.125	48.625	1	0	1
733	130.375	48.625	4	1	4
734	130.625	48.625	2	1	2
735	130.875	48.625	0	0	0
736	85.625	48.375	5	0	5
737	85.875	48.375	3	0	3
738	86.125	48.375	1	0	1
739	86.375	48.375	1	0	1
740	86.625	48.375	1	0	1
741	86.875	48.375	0	0	0
742	87.125	48.375	1	0	1
743	87.375	48.375	0	0	0
744	87.625	48.375	0	0	0
745	87.875	48.375	0	0	0
746	88.125	48.375	0	0	0
747	88.375	48.375	0	0	0
748	88.625	48.375	0	0	0
749	115.875	48.375	0	0	0
750	116.125	48.375	1	1	1
751	116.375	48.375	1	1	1
752	116.625	48.375	5	1	5
753	116.875	48.375	0	0	0
754	117.125	48.375	1	1	1
755	117.375	48.375	1	1	1
756	117.625	48.375	1	1	1
757	117.875	48.375	1	1	1
758	118.125	48.375	1	1	1
759	118.375	48.375	1	1	1
760	118.625	48.375	0	0	0
761	118.875	48.375	0	0	0
762	119.125	48.375	1	1	1
763	119.375	48.375	1	0	1
764	119.625	48.375	1	0	1
765	119.875	48.375	1	1	1
766	120.125	48.375	2	0	2
767	120.375	48.375	4	0	4
768	120.625	48.375	1	0	1
769	120.875	48.375	1	0	1
770	121.125	48.375	0	0	0
771	121.375	48.375	1	0	1
772	121.625	48.375	0	0	0
773	121.875	48.375	0	0	0
774	122.125	48.375	1	0	1
775	122.375	48.375	1	0	1
776	122.625	48.375	1	0	1
777	122.875	48.375	1	0	1
778	123.125	48.375	5	0	5
779	123.375	48.375	5	0	5
780	123.625	48.375	6	0	6
781	123.875	48.375	6	0	6
782	124.125	48.375	7	1	7
783	124.375	48.375	6	1	6
784	124.625	48.375	6	1	6
785	124.875	48.375	7	1	7
786	125.125	48.375	7	0	7
787	125.375	48.375	7	0	7
788	125.625	48.375	7	0	7
789	125.875	48.375	5	0	5
790	126.125	48.375	5	0	5
791	126.375	48.375	5	0	5
792	126.625	48.375	5	0	5
793	126.875	48.375	5	1	5
794	127.125	48.375	4	0	4
795	127.375	48.375	1	0	1
796	127.625	48.375	1	0	1
797	127.875	48.375	1	0	1
798	128.125	48.375	1	0	1
799	128.375	48.375	1	0	1
800	128.625	48.375	1	1	1
801	128.875	48.375	1	0	1
802	129.125	48.375	1	1	1
803	129.375	48.375	1	1	1
804	129.625	48.375	1	1	1
805	129.875	48.375	1	1	1
806	130.125	48.375	1	1	1
807	130.375	48.375	1	1	1
808	130.625	48.375	1	0	1
809	130.875	48.375	0	0	0
810	133.625	48.375	0	0	0
811	133.875	48.375	0	0	0
812	134.125	48.375	1	1	1
813	134.375	48.375	1	1	1
814	134.625	48.375	0	0	0
815	134.875	48.375	0	0	0
816	85.625	48.125	5	0	5
817	85.875	48.125	2	0	2
818	86.125	48.125	7	0	7
819	86.375	48.125	7	0	7
820	86.625	48.125	6	0	6
821	86.875	48.125	5	0	5
822	87.125	48.125	5	0	5
823	87.375	48.125	1	0	1
824	87.625	48.125	0	0	0
825	87.875	48.125	1	0	1
826	88.125	48.125	0	0	0
827	88.375	48.125	0	0	0
828	88.625	48.125	0	0	0
829	88.875	48.125	0	0	0
830	89.125	48.125	0	0	0
831	89.375	48.125	0	0	0
832	89.625	48.125	0	0	0
833	115.625	48.125	0	0	0
834	115.875	48.125	0	0	0
835	116.125	48.125	0	0	0
836	116.375	48.125	1	1	1
837	116.625	48.125	0	0	0
838	116.875	48.125	0	0	0
839	117.125	48.125	1	1	1
840	117.375	48.125	1	1	1
841	117.625	48.125	0	0	0
842	117.875	48.125	0	0	0
843	118.125	48.125	4	1	4
844	118.375	48.125	5	1	5
845	118.625	48.125	0	0	0
846	118.875	48.125	1	0	1
847	119.125	48.125	1	1	1
848	119.375	48.125	0	0	0
849	119.625	48.125	2	0	2
850	119.875	48.125	2	0	2
851	120.125	48.125	1	0	1
852	120.375	48.125	1	0	1
853	120.625	48.125	0	0	0
854	120.875	48.125	0	0	0
855	121.125	48.125	1	0	1
856	121.375	48.125	1	0	1
857	121.625	48.125	0	0	0
858	121.875	48.125	1	0	1
859	122.125	48.125	1	0	1
860	122.375	48.125	1	0	1
861	122.625	48.125	4	0	4
862	122.875	48.125	2	0	2
863	123.125	48.125	4	0	4
864	123.375	48.125	6	0	6
865	123.625	48.125	6	0	6
866	123.875	48.125	7	0	7
867	124.125	48.125	7	0	7
868	124.375	48.125	6	1	6
869	124.625	48.125	7	1	7
870	124.875	48.125	7	1	7
871	125.125	48.125	7	1	7
872	125.375	48.125	7	0	7
873	125.625	48.125	6	0	6
874	125.875	48.125	6	0	6
875	126.125	48.125	6	0	6
876	126.375	48.125	6	0	6
877	126.625	48.125	6	0	6
878	126.875	48.125	5	0	5
879	127.125	48.125	5	0	5
880	127.375	48.125	1	0	1
881	127.625	48.125	1	0	1
882	127.875	48.125	1	0	1
883	128.125	48.125	1	0	1
884	128.375	48.125	1	1	1
885	128.625	48.125	1	1	1
886	128.875	48.125	1	1	1
887	129.125	48.125	1	1	1
888	129.375	48.125	1	1	1
889	129.625	48.125	1	1	1
890	129.875	48.125	1	1	1
891	130.125	48.125	1	1	1
892	130.375	48.125	1	1	1
893	130.625	48.125	1	1	1
894	130.875	48.125	0	0	0
895	132.875	48.125	0	0	0
896	133.125	48.125	1	1	1
897	133.375	48.125	4	1	4
898	133.625	48.125	4	1	4
899	133.875	48.125	1	1	1
900	134.125	48.125	3	0	3
901	134.375	48.125	3	1	3
902	134.625	48.125	2	0	2
903	85.625	47.875	0	0	0
904	85.875	47.875	1	0	1
905	86.125	47.875	2	0	2
906	86.375	47.875	1	0	1
907	86.625	47.875	3	0	3
908	86.875	47.875	7	0	7
909	87.125	47.875	7	0	7
910	87.375	47.875	6	0	6
911	87.625	47.875	3	0	3
912	87.875	47.875	5	0	5
913	88.125	47.875	5	0	5
914	88.375	47.875	1	0	1
915	88.625	47.875	0	0	0
916	88.875	47.875	0	0	0
917	89.125	47.875	0	0	0
918	89.375	47.875	0	0	0
919	89.625	47.875	0	0	0
920	89.875	47.875	0	0	0
921	90.125	47.875	0	0	0
922	115.625	47.875	0	0	0
923	115.875	47.875	0	0	0
924	116.125	47.875	0	0	0
925	116.375	47.875	0	0	0
926	116.625	47.875	0	0	0
927	116.875	47.875	0	0	0
928	117.125	47.875	0	0	0
929	117.375	47.875	0	0	0
930	117.625	47.875	0	0	0
931	117.875	47.875	0	0	0
932	118.375	47.875	0	0	0
933	118.625	47.875	3	0	3
934	118.875	47.875	2	1	2
935	119.125	47.875	0	0	0
936	119.375	47.875	1	1	1
937	119.625	47.875	1	0	1
938	119.875	47.875	3	0	3
939	120.125	47.875	1	0	1
940	120.375	47.875	1	0	1
941	120.625	47.875	1	0	1
942	120.875	47.875	0	0	0
943	121.125	47.875	1	0	1
944	121.375	47.875	1	0	1
945	121.625	47.875	0	0	0
946	121.875	47.875	1	0	1
947	122.125	47.875	1	0	1
948	122.375	47.875	1	0	1
949	122.625	47.875	4	0	4
950	122.875	47.875	5	0	5
951	123.125	47.875	6	0	6
952	123.375	47.875	7	0	7
953	123.625	47.875	7	0	7
954	123.875	47.875	6	0	6
955	124.125	47.875	6	0	6
956	124.375	47.875	5	0	5
957	124.625	47.875	7	0	7
958	124.875	47.875	7	0	7
959	125.125	47.875	6	0	6
960	125.375	47.875	6	0	6
961	125.625	47.875	6	0	6
962	125.875	47.875	6	0	6
963	126.125	47.875	6	0	6
964	126.375	47.875	6	0	6
965	126.625	47.875	5	1	5
966	126.875	47.875	5	1	5
967	127.125	47.875	5	1	5
968	127.375	47.875	3	1	3
969	127.625	47.875	1	1	1
970	127.875	47.875	1	1	1
971	128.125	47.875	1	1	1
972	128.375	47.875	1	1	1
973	128.625	47.875	1	1	1
974	128.875	47.875	1	1	1
975	129.125	47.875	1	1	1
976	129.375	47.875	1	1	1
977	129.625	47.875	1	0	1
978	129.875	47.875	1	1	1
979	130.125	47.875	1	1	1
980	130.375	47.875	1	1	1
981	130.625	47.875	1	1	1
982	130.875	47.875	4	1	4
983	132.375	47.875	0	0	0
984	132.625	47.875	3	1	3
985	132.875	47.875	4	1	4
986	133.125	47.875	5	1	5
987	133.375	47.875	5	1	5
988	133.625	47.875	4	1	4
989	133.875	47.875	5	1	5
990	134.125	47.875	5	0	5
991	134.375	47.875	5	0	5
992	134.625	47.875	4	0	4
993	134.875	47.875	0	0	0
994	85.625	47.625	5	0	5
995	85.875	47.625	3	0	3
996	86.125	47.625	2	0	2
997	86.375	47.625	0	0	0
998	86.625	47.625	0	0	0
999	86.875	47.625	5	0	5
1000	87.125	47.625	7	1	7
1001	87.375	47.625	7	1	7
1002	87.625	47.625	7	1	7
1003	87.875	47.625	7	0	7
1004	88.125	47.625	7	0	7
1005	88.375	47.625	5	0	5
1006	88.625	47.625	0	0	0
1007	88.875	47.625	1	0	1
1008	89.125	47.625	1	0	1
1009	89.375	47.625	0	0	0
1010	89.625	47.625	0	0	0
1011	89.875	47.625	0	0	0
1012	90.125	47.625	0	0	0
1013	90.375	47.625	0	0	0
1014	115.875	47.625	0	0	0
1015	116.125	47.625	0	0	0
1016	117.125	47.625	0	0	0
1017	117.375	47.625	0	0	0
1018	118.875	47.625	0	0	0
1019	119.125	47.625	2	0	2
1020	119.375	47.625	4	0	4
1021	119.625	47.625	2	0	2
1022	119.875	47.625	1	0	1
1023	120.125	47.625	0	0	0
1024	120.375	47.625	0	0	0
1025	120.625	47.625	1	0	1
1026	120.875	47.625	1	0	1
1027	121.125	47.625	1	0	1
1028	121.375	47.625	1	0	1
1029	121.625	47.625	1	0	1
1030	121.875	47.625	1	0	1
1031	122.125	47.625	1	0	1
1032	122.375	47.625	2	0	2
1033	122.625	47.625	5	0	5
1034	122.875	47.625	6	0	6
1035	123.125	47.625	7	0	7
1036	123.375	47.625	6	0	6
1037	123.625	47.625	6	0	6
1038	123.875	47.625	6	0	6
1039	124.125	47.625	5	0	5
1040	124.375	47.625	5	0	5
1041	124.625	47.625	6	0	6
1042	124.875	47.625	7	0	7
1043	125.125	47.625	7	0	7
1044	125.375	47.625	7	0	7
1045	125.625	47.625	7	0	7
1046	125.875	47.625	7	0	7
1047	126.125	47.625	6	0	6
1048	126.375	47.625	6	1	6
1049	126.625	47.625	6	1	6
1050	126.875	47.625	5	1	5
1051	127.125	47.625	5	1	5
1052	127.375	47.625	5	1	5
1053	127.625	47.625	2	1	2
1054	127.875	47.625	2	1	2
1055	128.125	47.625	1	1	1
1056	128.375	47.625	1	1	1
1057	128.625	47.625	1	1	1
1058	128.875	47.625	2	1	2
1059	129.125	47.625	1	1	1
1060	129.375	47.625	1	1	1
1061	129.625	47.625	0	0	0
1062	129.875	47.625	1	1	1
1063	130.125	47.625	1	1	1
1064	130.375	47.625	2	1	2
1065	130.625	47.625	5	1	5
1066	130.875	47.625	5	1	5
1067	131.125	47.625	5	1	5
1068	131.375	47.625	6	1	6
1069	131.625	47.625	5	1	5
1070	131.875	47.625	6	1	6
1071	132.125	47.625	5	1	5
1072	132.375	47.625	5	1	5
1073	132.625	47.625	5	1	5
1074	132.875	47.625	5	1	5
1075	133.125	47.625	5	1	5
1076	133.375	47.625	5	1	5
1077	133.625	47.625	5	1	5
1078	133.875	47.625	5	0	5
1079	134.125	47.625	5	0	5
1080	134.375	47.625	4	0	4
1081	134.625	47.625	3	0	3
1082	134.875	47.625	0	0	0
1083	85.625	47.375	5	0	5
1084	85.875	47.375	5	0	5
1085	86.125	47.375	5	0	5
1086	86.375	47.375	1	1	1
1087	86.625	47.375	0	0	0
1088	86.875	47.375	0	0	0
1089	87.125	47.375	0	0	0
1090	87.375	47.375	0	0	0
1091	87.625	47.375	7	5	7
1092	87.875	47.375	7	0	7
1093	88.125	47.375	7	1	7
1094	88.375	47.375	1	0	1
1095	88.625	47.375	1	0	1
1096	88.875	47.375	0	0	0
1097	89.125	47.375	1	0	1
1098	89.375	47.375	0	0	0
1099	89.625	47.375	1	0	1
1100	89.875	47.375	1	0	1
1101	90.125	47.375	0	0	0
1102	90.375	47.375	0	0	0
1103	90.625	47.375	0	0	0
1104	119.375	47.375	3	1	3
1105	119.625	47.375	4	1	4
1106	119.875	47.375	3	1	3
1107	120.125	47.375	1	0	1
1108	120.375	47.375	1	1	1
1109	120.625	47.375	1	0	1
1110	120.875	47.375	1	0	1
1111	121.125	47.375	1	0	1
1112	121.375	47.375	1	0	1
1113	121.625	47.375	1	0	1
1114	121.875	47.375	1	0	1
1115	122.125	47.375	2	0	2
1116	122.375	47.375	4	0	4
1117	122.625	47.375	6	0	6
1118	122.875	47.375	7	0	7
1119	123.125	47.375	7	0	7
1120	123.375	47.375	5	0	5
1121	123.625	47.375	6	0	6
1122	123.875	47.375	7	0	7
1123	124.125	47.375	6	0	6
1124	124.375	47.375	3	0	3
1125	124.625	47.375	6	0	6
1126	124.875	47.375	6	0	6
1127	125.125	47.375	6	0	6
1128	125.375	47.375	6	0	6
1129	125.625	47.375	6	0	6
1130	125.875	47.375	6	0	6
1131	126.125	47.375	6	0	6
1132	126.375	47.375	6	1	6
1133	126.625	47.375	6	1	6
1134	126.875	47.375	6	1	6
1135	127.125	47.375	6	1	6
1136	127.375	47.375	5	1	5
1137	127.625	47.375	3	1	3
1138	127.875	47.375	1	1	1
1139	128.125	47.375	1	1	1
1140	128.375	47.375	1	1	1
1141	128.625	47.375	1	1	1
1142	128.875	47.375	1	1	1
1143	129.125	47.375	1	1	1
1144	129.375	47.375	1	1	1
1145	129.625	47.375	1	1	1
1146	129.875	47.375	1	0	1
1147	130.125	47.375	2	1	2
1148	130.375	47.375	6	1	6
1149	130.625	47.375	5	1	5
1150	130.875	47.375	5	1	5
1151	131.125	47.375	5	1	5
1152	131.375	47.375	6	1	6
1153	131.625	47.375	6	1	6
1154	131.875	47.375	6	1	6
1155	132.125	47.375	6	1	6
1156	132.375	47.375	6	1	6
1157	132.625	47.375	6	1	6
1158	132.875	47.375	6	1	6
1159	133.125	47.375	6	1	6
1160	133.375	47.375	5	0	5
1161	133.625	47.375	5	0	5
1162	133.875	47.375	5	0	5
1163	134.125	47.375	4	0	4
1164	134.375	47.375	2	0	2
1165	134.625	47.375	0	0	0
1166	82.875	47.125	0	0	0
1167	83.125	47.125	1	0	1
1168	83.375	47.125	0	0	0
1169	83.625	47.125	0	0	0
1170	83.875	47.125	0	0	0
1171	84.125	47.125	0	0	0
1172	84.375	47.125	0	0	0
1173	84.625	47.125	0	0	0
1174	84.875	47.125	0	0	0
1175	85.125	47.125	0	0	0
1176	85.375	47.125	0	0	0
1177	85.625	47.125	0	0	0
1178	85.875	47.125	0	0	0
1179	86.125	47.125	0	0	0
1180	86.375	47.125	3	1	4
1181	86.625	47.125	1	1	1
1182	86.875	47.125	0	0	0
1183	87.125	47.125	0	0	0
1184	87.375	47.125	7	7	7
1185	87.625	47.125	7	7	7
1186	87.875	47.125	7	5	7
1187	88.125	47.125	7	3	7
1188	88.375	47.125	7	0	7
1189	88.625	47.125	0	0	0
1190	88.875	47.125	1	0	1
1191	89.125	47.125	1	0	1
1192	89.375	47.125	2	0	2
1193	89.625	47.125	1	0	1
1194	89.875	47.125	5	0	5
1195	90.125	47.125	0	0	0
1196	90.375	47.125	0	0	0
1197	90.625	47.125	0	0	0
1198	90.875	47.125	0	0	0
1199	119.625	47.125	1	0	1
1200	119.875	47.125	1	1	1
1201	120.125	47.125	1	0	1
1202	120.375	47.125	0	0	0
1203	120.625	47.125	1	1	1
1204	120.875	47.125	1	0	1
1205	121.125	47.125	1	0	1
1206	121.375	47.125	1	0	1
1207	121.625	47.125	2	0	2
1208	121.875	47.125	2	0	2
1209	122.125	47.125	2	0	2
1210	122.375	47.125	4	0	4
1211	122.625	47.125	6	0	6
1212	122.875	47.125	7	0	7
1213	123.125	47.125	7	0	7
1214	123.375	47.125	7	0	7
1215	123.625	47.125	6	0	6
1216	123.875	47.125	5	0	5
1217	124.125	47.125	2	0	2
1218	124.375	47.125	1	0	1
1219	124.625	47.125	5	0	5
1220	124.875	47.125	7	0	7
1221	125.125	47.125	6	0	6
1222	125.375	47.125	3	0	3
1223	125.625	47.125	5	0	5
1224	125.875	47.125	6	0	6
1225	126.125	47.125	6	1	6
1226	126.375	47.125	6	1	6
1227	126.625	47.125	6	1	6
1228	126.875	47.125	6	1	6
1229	127.125	47.125	6	1	6
1230	127.375	47.125	5	1	5
1231	127.625	47.125	4	1	4
1232	127.875	47.125	2	1	2
1233	128.125	47.125	2	1	2
1234	128.375	47.125	1	1	1
1235	128.625	47.125	1	1	1
1236	128.875	47.125	1	1	1
1237	129.125	47.125	1	1	1
1238	129.375	47.125	1	1	1
1239	129.625	47.125	1	1	1
1240	129.875	47.125	1	1	1
1241	130.125	47.125	5	1	5
1242	130.375	47.125	5	1	5
1243	130.625	47.125	5	1	5
1244	130.875	47.125	5	0	5
1245	131.125	47.125	5	1	5
1246	131.375	47.125	5	1	5
1247	131.625	47.125	6	1	6
1248	131.875	47.125	6	1	6
1249	132.125	47.125	6	1	6
1250	132.375	47.125	5	1	5
1251	132.625	47.125	5	1	5
1252	132.875	47.125	5	1	5
1253	133.125	47.125	5	0	5
1254	133.375	47.125	4	0	4
1255	133.625	47.125	3	0	3
1256	133.875	47.125	5	0	5
1257	134.125	47.125	5	0	5
1258	82.875	46.875	7	0	7
1259	83.125	46.875	7	0	7
1260	83.375	46.875	7	0	7
1261	83.625	46.875	7	0	7
1262	83.875	46.875	7	0	7
1263	84.125	46.875	7	0	7
1264	84.375	46.875	4	0	4
1265	84.625	46.875	0	0	0
1266	84.875	46.875	1	1	1
1267	85.125	46.875	2	2	3
1268	85.375	46.875	6	4	7
1269	85.625	46.875	6	4	6
1270	85.875	46.875	7	7	7
1271	86.125	46.875	7	5	7
1272	86.375	46.875	5	4	6
1273	86.625	46.875	0	0	0
1274	86.875	46.875	0	0	0
1275	87.125	46.875	0	0	0
1276	87.375	46.875	1	1	1
1277	87.625	46.875	6	3	6
1278	87.875	46.875	7	6	7
1279	88.125	46.875	6	1	6
1280	88.375	46.875	0	0	0
1281	88.625	46.875	0	0	0
1282	88.875	46.875	1	0	1
1283	89.125	46.875	0	0	0
1284	89.375	46.875	1	0	1
1285	89.625	46.875	2	0	2
1286	89.875	46.875	3	0	3
1287	90.125	46.875	1	0	1
1288	90.375	46.875	3	0	3
1289	90.625	46.875	1	0	1
1290	90.875	46.875	0	0	0
1291	91.125	46.875	0	0	0
1292	118.875	46.875	0	0	0
1293	119.875	46.875	1	0	1
1294	120.125	46.875	1	0	1
1295	120.375	46.875	1	0	1
1296	120.625	46.875	1	0	1
1297	120.875	46.875	1	0	1
1298	121.125	46.875	1	0	1
1299	121.375	46.875	1	0	1
1300	121.625	46.875	1	0	1
1301	121.875	46.875	3	0	3
1302	122.125	46.875	3	0	3
1303	122.375	46.875	4	0	4
1304	122.625	46.875	5	0	5
1305	122.875	46.875	7	0	7
1306	123.125	46.875	7	0	7
1307	123.375	46.875	6	0	6
1308	123.625	46.875	5	0	5
1309	123.875	46.875	6	0	6
1310	124.125	46.875	4	0	4
1311	124.375	46.875	5	0	5
1312	124.625	46.875	4	0	4
1313	124.875	46.875	5	0	5
1314	125.125	46.875	2	0	2
1315	125.375	46.875	4	0	4
1316	125.625	46.875	5	0	5
1317	125.875	46.875	6	1	6
1318	126.125	46.875	6	1	6
1319	126.375	46.875	6	1	6
1320	126.625	46.875	6	1	6
1321	126.875	46.875	5	1	5
1322	127.125	46.875	5	1	5
1323	127.375	46.875	5	1	5
1324	127.625	46.875	5	1	5
1325	127.875	46.875	5	1	5
1326	128.125	46.875	5	1	5
1327	128.375	46.875	1	1	1
1328	128.625	46.875	1	1	1
1329	128.875	46.875	1	1	1
1330	129.125	46.875	1	1	1
1331	129.375	46.875	1	1	1
1332	129.625	46.875	1	1	1
1333	129.875	46.875	5	1	5
1334	130.125	46.875	5	1	5
1335	130.375	46.875	7	1	7
1336	130.625	46.875	5	1	5
1337	130.875	46.875	5	1	5
1338	131.125	46.875	6	1	6
1339	131.375	46.875	6	1	6
1340	131.625	46.875	7	1	7
1341	131.875	46.875	7	1	7
1342	132.125	46.875	6	1	6
1343	132.375	46.875	5	1	5
1344	132.625	46.875	5	1	5
1345	132.875	46.875	5	1	5
1346	133.125	46.875	5	1	5
1347	133.375	46.875	1	0	1
1348	133.625	46.875	1	0	1
1349	133.875	46.875	2	0	2
1350	134.125	46.875	5	0	5
1351	82.625	46.625	0	0	0
1352	82.875	46.625	7	0	7
1353	83.125	46.625	7	0	7
1354	83.375	46.625	7	0	7
1355	83.625	46.625	7	0	7
1356	83.875	46.625	7	0	7
1357	84.125	46.625	7	0	7
1358	84.375	46.625	5	6	7
1359	84.625	46.625	0	0	0
1360	84.875	46.625	0	0	0
1361	85.125	46.625	0	0	0
1362	85.375	46.625	1	1	2
1363	85.625	46.625	1	0	1
1364	85.875	46.625	5	2	5
1365	86.125	46.625	6	3	6
1366	86.375	46.625	0	0	0
1367	86.625	46.625	1	0	1
1368	86.875	46.625	0	0	0
1369	87.125	46.625	0	0	0
1370	87.375	46.625	2	1	3
1371	87.625	46.625	4	3	5
1372	87.875	46.625	7	4	7
1373	88.125	46.625	6	1	6
1374	88.375	46.625	4	1	4
1375	88.625	46.625	3	0	3
1376	88.875	46.625	0	0	0
1377	89.125	46.625	0	0	0
1378	89.375	46.625	1	0	1
1379	89.625	46.625	1	0	1
1380	89.875	46.625	1	0	1
1381	90.125	46.625	1	0	1
1382	90.375	46.625	6	0	6
1383	90.625	46.625	1	0	1
1384	90.875	46.625	3	0	3
1385	91.125	46.625	0	0	0
1386	117.375	46.625	0	0	0
1387	117.625	46.625	0	0	0
1388	117.875	46.625	1	0	1
1389	118.125	46.625	0	0	0
1390	118.375	46.625	0	0	0
1391	118.625	46.625	0	0	0
1392	118.875	46.625	0	0	0
1393	119.125	46.625	1	1	1
1394	119.375	46.625	1	1	1
1395	119.625	46.625	1	1	1
1396	119.875	46.625	1	1	1
1397	120.125	46.625	1	0	1
1398	120.375	46.625	1	0	1
1399	120.625	46.625	2	0	2
1400	120.875	46.625	1	0	1
1401	121.125	46.625	2	0	2
1402	121.375	46.625	2	0	2
1403	121.625	46.625	2	0	2
1404	121.875	46.625	2	0	2
1405	122.125	46.625	4	0	4
1406	122.375	46.625	5	0	5
1407	122.625	46.625	6	0	6
1408	122.875	46.625	7	0	7
1409	123.125	46.625	7	0	7
1410	123.375	46.625	7	0	7
1411	123.625	46.625	7	0	7
1412	123.875	46.625	5	0	5
1413	124.125	46.625	5	0	5
1414	124.375	46.625	5	0	5
1415	124.625	46.625	5	0	5
1416	124.875	46.625	7	0	7
1417	125.125	46.625	7	0	7
1418	125.375	46.625	4	0	4
1419	125.625	46.625	5	0	5
1420	125.875	46.625	6	1	6
1421	126.125	46.625	7	1	7
1422	126.375	46.625	5	1	5
1423	126.625	46.625	6	1	6
1424	126.875	46.625	6	1	6
1425	127.125	46.625	6	1	6
1426	127.375	46.625	5	1	5
1427	127.625	46.625	5	1	5
1428	127.875	46.625	2	1	2
1429	128.125	46.625	1	1	1
1430	128.375	46.625	1	1	1
1431	128.625	46.625	1	1	1
1432	128.875	46.625	1	1	1
1433	129.125	46.625	1	1	1
1434	129.375	46.625	1	0	1
1435	129.625	46.625	4	1	4
1436	129.875	46.625	5	1	5
1437	130.125	46.625	5	1	5
1438	130.375	46.625	5	1	5
1439	130.625	46.625	4	1	4
1440	130.875	46.625	1	1	1
1441	131.125	46.625	5	1	5
1442	131.375	46.625	5	1	5
1443	131.625	46.625	6	1	6
1444	131.875	46.625	7	1	7
1445	132.125	46.625	6	1	6
1446	132.375	46.625	6	1	6
1447	132.625	46.625	5	1	5
1448	132.875	46.625	5	1	5
1449	133.125	46.625	3	1	3
1450	133.375	46.625	1	0	1
1451	133.625	46.625	1	0	1
1452	133.875	46.625	2	0	2
1453	134.125	46.625	3	0	3
1454	82.625	46.375	5	0	5
1455	82.875	46.375	7	1	7
1456	83.125	46.375	6	0	6
1457	83.375	46.375	6	0	6
1458	83.625	46.375	7	0	7
1459	83.875	46.375	7	0	7
1460	84.125	46.375	0	0	0
1461	84.375	46.375	1	1	1
1462	84.625	46.375	1	1	1
1463	84.875	46.375	1	1	1
1464	85.125	46.375	0	0	0
1465	85.375	46.375	0	0	0
1466	85.625	46.375	3	3	5
1467	85.875	46.375	1	0	1
1468	86.125	46.375	6	5	7
1469	86.375	46.375	7	6	7
1470	86.625	46.375	0	0	0
1471	86.875	46.375	0	0	0
1472	87.125	46.375	0	0	0
1473	87.375	46.375	1	1	1
1474	87.625	46.375	3	2	5
1475	87.875	46.375	3	2	4
1476	88.125	46.375	1	1	1
1477	88.375	46.375	4	1	4
1478	88.625	46.375	7	1	7
1479	88.875	46.375	5	0	5
1480	89.125	46.375	3	0	3
1481	89.375	46.375	5	0	5
1482	89.625	46.375	5	0	5
1483	89.875	46.375	1	0	1
1484	90.125	46.375	5	0	5
1485	90.375	46.375	5	0	5
1486	90.625	46.375	5	0	5
1487	90.875	46.375	5	0	5
1488	91.125	46.375	0	0	0
1489	116.625	46.375	0	0	0
1490	116.875	46.375	0	0	0
1491	117.125	46.375	0	0	0
1492	117.375	46.375	0	0	0
1493	117.625	46.375	1	1	1
1494	117.875	46.375	1	0	1
1495	118.125	46.375	0	0	0
1496	118.375	46.375	0	0	0
1497	118.625	46.375	1	0	1
1498	118.875	46.375	1	1	1
1499	119.125	46.375	1	1	2
1500	119.375	46.375	1	1	2
1501	119.625	46.375	2	2	4
1502	119.875	46.375	2	2	4
1503	120.125	46.375	1	0	1
1504	120.375	46.375	1	0	1
1505	120.625	46.375	1	0	1
1506	120.875	46.375	1	0	1
1507	121.125	46.375	2	0	2
1508	121.375	46.375	3	0	3
1509	121.625	46.375	4	0	4
1510	121.875	46.375	5	0	5
1511	122.125	46.375	4	0	4
1512	122.375	46.375	5	0	5
1513	122.625	46.375	6	0	6
1514	122.875	46.375	5	0	5
1515	123.125	46.375	7	0	7
1516	123.375	46.375	7	0	7
1517	123.625	46.375	5	0	5
1518	123.875	46.375	5	1	5
1519	124.125	46.375	5	0	5
1520	124.375	46.375	5	0	5
1521	124.625	46.375	5	0	5
1522	124.875	46.375	5	0	5
1523	125.125	46.375	6	0	6
1524	125.375	46.375	6	0	6
1525	125.625	46.375	5	0	5
1526	125.875	46.375	6	1	6
1527	126.125	46.375	7	1	7
1528	126.375	46.375	6	1	6
1529	126.625	46.375	6	1	6
1530	126.875	46.375	6	1	6
1531	127.125	46.375	6	1	6
1532	127.375	46.375	5	1	5
1533	127.625	46.375	5	1	5
1534	127.875	46.375	5	1	5
1535	128.125	46.375	1	1	1
1536	128.375	46.375	1	1	1
1537	128.625	46.375	1	1	1
1538	128.875	46.375	1	1	1
1539	129.125	46.375	1	1	1
1540	129.375	46.375	3	1	3
1541	129.625	46.375	5	1	5
1542	129.875	46.375	5	1	5
1543	130.125	46.375	5	1	5
1544	130.375	46.375	5	1	5
1545	130.625	46.375	5	1	5
1546	130.875	46.375	3	1	3
1547	131.125	46.375	1	1	1
1548	131.375	46.375	2	1	2
1549	131.625	46.375	5	1	5
1550	131.875	46.375	4	1	4
1551	132.125	46.375	6	1	6
1552	132.375	46.375	6	1	6
1553	132.625	46.375	6	1	6
1554	132.875	46.375	5	1	5
1555	133.125	46.375	1	0	1
1556	133.375	46.375	1	0	1
1557	133.625	46.375	1	0	1
1558	133.875	46.375	1	0	1
1559	82.375	46.125	5	0	5
1560	82.625	46.125	7	0	7
1561	82.875	46.125	7	0	7
1562	83.125	46.125	7	0	7
1563	83.375	46.125	6	0	6
1564	83.625	46.125	7	0	7
1565	83.875	46.125	7	0	7
1566	84.125	46.125	2	0	2
1567	84.375	46.125	1	1	1
1568	84.625	46.125	1	0	1
1569	84.875	46.125	0	0	0
1570	85.125	46.125	1	0	1
1571	85.375	46.125	4	1	5
1572	85.625	46.125	7	7	7
1573	85.875	46.125	1	0	1
1574	86.125	46.125	1	0	1
1575	86.375	46.125	7	7	7
1576	86.625	46.125	6	5	7
1577	86.875	46.125	0	0	0
1578	87.125	46.125	0	0	0
1579	87.375	46.125	0	0	0
1580	87.625	46.125	0	0	0
1581	87.875	46.125	0	0	0
1582	88.125	46.125	0	0	0
1583	88.375	46.125	0	0	0
1584	88.625	46.125	0	0	0
1585	88.875	46.125	0	0	0
1586	89.125	46.125	0	0	0
1587	89.375	46.125	0	0	0
1588	89.625	46.125	4	1	4
1589	89.875	46.125	5	0	5
1590	90.125	46.125	5	0	5
1591	90.375	46.125	2	0	2
1592	90.625	46.125	2	0	2
1593	90.875	46.125	6	0	6
1594	91.125	46.125	0	0	0
1595	116.375	46.125	1	0	1
1596	116.625	46.125	1	0	1
1597	116.875	46.125	0	0	0
1598	117.125	46.125	0	0	0
1599	117.375	46.125	0	0	0
1600	117.625	46.125	1	0	1
1601	117.875	46.125	1	0	1
1602	118.125	46.125	1	1	1
1603	118.375	46.125	1	1	1
1604	118.625	46.125	1	1	1
1605	118.875	46.125	2	2	3
1606	119.125	46.125	2	2	4
1607	119.375	46.125	2	2	4
1608	119.625	46.125	4	4	5
1609	119.875	46.125	3	3	5
1610	120.125	46.125	1	0	1
1611	120.375	46.125	1	0	1
1612	120.625	46.125	2	0	2
1613	120.875	46.125	3	0	3
1614	121.125	46.125	2	0	2
1615	121.375	46.125	4	0	4
1616	121.625	46.125	5	0	5
1617	121.875	46.125	6	0	6
1618	122.125	46.125	7	0	7
1619	122.375	46.125	5	0	5
1620	122.625	46.125	4	0	4
1621	122.875	46.125	5	0	5
1622	123.125	46.125	4	0	4
1623	123.375	46.125	5	0	5
1624	123.625	46.125	5	0	5
1625	123.875	46.125	5	0	5
1626	124.125	46.125	6	0	6
1627	124.375	46.125	5	0	5
1628	124.625	46.125	6	0	6
1629	124.875	46.125	5	0	5
1630	125.125	46.125	5	0	5
1631	125.375	46.125	6	0	6
1632	125.625	46.125	6	0	6
1633	125.875	46.125	6	1	6
1634	126.125	46.125	7	1	7
1635	126.375	46.125	6	1	6
1636	126.625	46.125	6	1	6
1637	126.875	46.125	6	1	6
1638	127.125	46.125	5	1	5
1639	127.375	46.125	6	1	6
1640	127.625	46.125	4	1	4
1641	127.875	46.125	5	1	5
1642	128.125	46.125	2	1	2
1643	128.375	46.125	2	1	2
1644	128.625	46.125	3	1	3
1645	128.875	46.125	3	1	3
1646	129.125	46.125	4	1	4
1647	129.375	46.125	4	1	4
1648	129.625	46.125	5	1	5
1649	129.875	46.125	5	1	5
1650	130.125	46.125	5	1	5
1651	130.375	46.125	5	1	5
1652	130.625	46.125	6	1	6
1653	130.875	46.125	4	1	4
1654	131.125	46.125	1	1	1
1655	131.375	46.125	5	1	5
1656	131.625	46.125	5	1	5
1657	131.875	46.125	4	1	4
1658	132.125	46.125	5	1	5
1659	132.375	46.125	4	1	4
1660	132.625	46.125	4	1	4
1661	132.875	46.125	4	1	4
1662	133.125	46.125	4	1	4
1663	133.375	46.125	5	0	5
1664	133.625	46.125	4	0	4
1665	133.875	46.125	1	0	1
1666	82.375	45.875	5	0	5
1667	82.625	45.875	4	0	4
1668	82.875	45.875	1	0	1
1669	83.125	45.875	0	0	0
1670	83.375	45.875	5	0	5
1671	83.625	45.875	4	0	4
1672	83.875	45.875	1	0	1
1673	84.125	45.875	0	0	0
1674	84.375	45.875	0	0	0
1675	84.625	45.875	0	0	0
1676	84.875	45.875	0	0	0
1677	85.125	45.875	0	0	0
1678	85.375	45.875	3	1	3
1679	85.625	45.875	2	2	3
1680	85.875	45.875	1	1	1
1681	86.125	45.875	0	0	0
1682	86.375	45.875	0	0	0
1683	86.625	45.875	0	0	0
1684	86.875	45.875	0	0	0
1685	87.125	45.875	0	0	0
1686	87.375	45.875	0	0	0
1687	87.625	45.875	0	0	0
1688	87.875	45.875	0	0	0
1689	88.125	45.875	0	0	0
1690	88.375	45.875	0	0	0
1691	88.625	45.875	0	0	0
1692	88.875	45.875	0	0	0
1693	89.125	45.875	0	0	0
1694	89.375	45.875	0	0	0
1695	89.625	45.875	0	0	0
1696	89.875	45.875	0	0	0
1697	90.125	45.875	0	0	0
1698	90.375	45.875	1	0	1
1699	90.625	45.875	0	0	0
1700	90.875	45.875	0	0	0
1701	116.125	45.875	0	0	0
1702	116.375	45.875	0	0	0
1703	116.625	45.875	1	0	1
1704	116.875	45.875	1	0	1
1705	117.125	45.875	1	0	1
1706	117.375	45.875	0	0	0
1707	117.625	45.875	1	0	1
1708	117.875	45.875	1	1	1
1709	118.125	45.875	0	0	0
1710	118.375	45.875	1	1	1
1711	118.625	45.875	0	0	0
1712	118.875	45.875	1	1	2
1713	119.125	45.875	3	3	5
1714	119.375	45.875	4	4	5
1715	119.625	45.875	4	4	5
1716	119.875	45.875	4	4	5
1717	120.125	45.875	3	0	3
1718	120.375	45.875	4	0	4
1719	120.625	45.875	3	0	3
1720	120.875	45.875	3	0	3
1721	121.125	45.875	3	0	3
1722	121.375	45.875	2	0	2
1723	121.625	45.875	5	0	5
1724	121.875	45.875	6	0	6
1725	122.125	45.875	6	0	6
1726	122.375	45.875	6	0	6
1727	122.625	45.875	4	0	4
1728	122.875	45.875	5	0	5
1729	123.125	45.875	5	0	5
1730	123.375	45.875	5	0	5
1731	123.625	45.875	4	0	4
1732	123.875	45.875	5	0	5
1733	124.125	45.875	6	0	6
1734	124.375	45.875	5	0	5
1735	124.625	45.875	5	0	5
1736	124.875	45.875	6	0	6
1737	125.125	45.875	6	1	6
1738	125.375	45.875	7	1	7
1739	125.625	45.875	7	1	7
1740	125.875	45.875	7	1	7
1741	126.125	45.875	7	1	7
1742	126.375	45.875	6	1	6
1743	126.625	45.875	7	6	7
1744	126.875	45.875	6	1	6
1745	127.125	45.875	6	1	6
1746	127.375	45.875	5	1	5
1747	127.625	45.875	5	1	5
1748	127.875	45.875	5	1	5
1749	128.125	45.875	5	1	5
1750	128.375	45.875	3	1	3
1751	128.625	45.875	5	1	5
1752	128.875	45.875	5	1	5
1753	129.125	45.875	2	1	2
1754	129.375	45.875	1	1	1
1755	129.625	45.875	2	1	2
1756	129.875	45.875	5	1	5
1757	130.125	45.875	5	1	5
1758	130.375	45.875	5	1	5
1759	130.625	45.875	6	1	6
1760	130.875	45.875	7	1	7
1761	131.125	45.875	6	1	6
1762	131.375	45.875	5	1	5
1763	131.625	45.875	5	1	5
1764	131.875	45.875	5	1	5
1765	132.125	45.875	1	0	1
1766	132.375	45.875	3	0	3
1767	132.625	45.875	5	0	5
1768	132.875	45.875	5	1	5
1769	133.125	45.875	5	1	5
1770	133.375	45.875	4	0	4
1771	133.625	45.875	1	1	1
1772	82.375	45.625	0	0	0
1773	82.625	45.625	0	0	0
1774	82.875	45.625	0	0	0
1775	83.125	45.625	0	0	0
1776	83.375	45.625	0	0	0
1777	83.625	45.625	0	0	0
1778	83.875	45.625	0	0	0
1779	84.125	45.625	0	0	0
1780	84.375	45.625	0	0	0
1781	84.625	45.625	0	0	0
1782	84.875	45.625	7	2	7
1783	85.125	45.625	7	5	7
1784	85.375	45.625	1	0	1
1785	85.625	45.625	0	0	0
1786	85.875	45.625	0	0	0
1787	86.125	45.625	0	0	0
1788	86.375	45.625	0	0	0
1789	86.625	45.625	0	0	0
1790	86.875	45.625	0	0	0
1791	87.125	45.625	0	0	0
1792	87.375	45.625	0	0	0
1793	87.625	45.625	0	0	0
1794	87.875	45.625	1	1	1
1795	88.125	45.625	0	0	0
1796	88.375	45.625	0	0	0
1797	88.625	45.625	0	0	0
1798	88.875	45.625	0	0	0
1799	89.125	45.625	0	0	0
1800	89.375	45.625	0	0	0
1801	89.625	45.625	0	0	0
1802	89.875	45.625	0	0	0
1803	90.125	45.625	0	0	0
1804	90.375	45.625	0	0	0
1805	90.625	45.625	0	0	0
1806	115.875	45.625	0	0	0
1807	116.125	45.625	0	0	0
1808	116.375	45.625	1	1	1
1809	116.625	45.625	1	0	1
1810	116.875	45.625	5	1	5
1811	117.125	45.625	1	1	1
1812	117.375	45.625	1	0	1
1813	117.625	45.625	1	1	1
1814	117.875	45.625	1	1	1
1815	118.125	45.625	1	1	1
1816	118.375	45.625	1	0	1
1817	118.625	45.625	1	0	1
1818	118.875	45.625	5	1	5
1819	119.125	45.625	2	2	3
1820	119.375	45.625	2	2	3
1821	119.625	45.625	7	0	7
1822	119.875	45.625	2	0	2
1823	120.125	45.625	3	0	3
1824	120.375	45.625	3	0	3
1825	120.625	45.625	3	0	3
1826	120.875	45.625	3	0	3
1827	121.125	45.625	4	0	4
1828	121.375	45.625	5	0	5
1829	121.625	45.625	6	0	6
1830	121.875	45.625	7	0	7
1831	122.125	45.625	7	0	7
1832	122.375	45.625	7	0	7
1833	122.625	45.625	7	0	7
1834	122.875	45.625	7	0	7
1835	123.125	45.625	5	0	5
1836	123.375	45.625	6	0	6
1837	123.625	45.625	5	0	5
1838	123.875	45.625	5	0	5
1839	124.125	45.625	5	0	5
1840	124.375	45.625	6	0	6
1841	124.625	45.625	5	0	5
1842	124.875	45.625	5	1	5
1843	125.125	45.625	7	1	7
1844	125.375	45.625	7	1	7
1845	125.625	45.625	7	1	7
1846	125.875	45.625	5	1	5
1847	126.125	45.625	6	1	6
1848	126.375	45.625	6	1	6
1849	126.625	45.625	7	5	7
1850	126.875	45.625	7	1	7
1851	127.125	45.625	5	1	5
1852	127.375	45.625	3	1	3
1853	127.625	45.625	3	1	3
1854	127.875	45.625	3	1	3
1855	128.125	45.625	2	1	2
1856	128.375	45.625	4	1	4
1857	128.625	45.625	5	1	5
1858	128.875	45.625	2	1	2
1859	129.125	45.625	1	0	1
1860	129.375	45.625	1	0	1
1861	129.625	45.625	2	1	2
1862	129.875	45.625	3	1	3
1863	130.125	45.625	4	1	4
1864	130.375	45.625	1	0	1
1865	130.625	45.625	5	1	5
1866	130.875	45.625	3	1	3
1867	131.125	45.625	3	1	3
1868	131.375	45.625	4	1	4
1869	131.625	45.625	5	1	5
1870	131.875	45.625	6	1	6
1871	132.125	45.625	5	1	5
1872	132.375	45.625	5	0	5
1873	132.625	45.625	5	0	5
1874	132.875	45.625	5	0	5
1875	133.125	45.625	5	1	5
1876	133.375	45.625	3	1	3
1877	81.375	45.375	0	0	0
1878	81.625	45.375	0	0	0
1879	81.875	45.375	0	0	0
1880	82.125	45.375	0	0	0
1881	82.375	45.375	0	0	0
1882	82.625	45.375	0	0	0
1883	82.875	45.375	0	0	0
1884	83.125	45.375	0	0	0
1885	83.375	45.375	0	0	0
1886	83.625	45.375	0	0	0
1887	83.875	45.375	0	0	0
1888	84.125	45.375	0	0	0
1889	84.375	45.375	0	0	0
1890	84.625	45.375	0	0	0
1891	84.875	45.375	7	7	7
1892	85.125	45.375	7	7	7
1893	85.375	45.375	2	2	3
1894	85.625	45.375	0	0	0
1895	85.875	45.375	0	0	0
1896	86.125	45.375	0	0	0
1897	86.375	45.375	0	0	0
1898	86.625	45.375	0	0	0
1899	86.875	45.375	0	0	0
1900	87.125	45.375	0	0	0
1901	87.375	45.375	0	0	0
1902	87.625	45.375	0	0	0
1903	87.875	45.375	0	0	0
1904	88.125	45.375	0	0	0
1905	88.375	45.375	0	0	0
1906	88.625	45.375	0	0	0
1907	88.875	45.375	0	0	0
1908	89.125	45.375	0	0	0
1909	89.375	45.375	0	0	0
1910	89.625	45.375	0	0	0
1911	89.875	45.375	0	0	0
1912	90.125	45.375	0	0	0
1913	90.375	45.375	0	0	0
1914	90.625	45.375	5	3	6
1915	90.875	45.375	0	0	0
1916	114.375	45.375	0	0	0
1917	114.625	45.375	0	0	0
1918	114.875	45.375	1	1	1
1919	115.125	45.375	0	0	0
1920	115.375	45.375	0	0	0
1921	115.625	45.375	1	1	1
1922	115.875	45.375	2	2	4
1923	116.125	45.375	0	0	0
1924	116.375	45.375	1	0	1
1925	116.625	45.375	1	1	1
1926	116.875	45.375	3	1	3
1927	117.125	45.375	1	1	1
1928	117.375	45.375	1	1	1
1929	117.625	45.375	1	1	2
1930	117.875	45.375	3	3	5
1931	118.125	45.375	0	0	0
1932	118.375	45.375	0	0	0
1933	118.625	45.375	1	0	1
1934	118.875	45.375	1	0	1
1935	119.125	45.375	1	1	1
1936	119.375	45.375	5	0	5
1937	119.625	45.375	5	0	5
1938	119.875	45.375	1	0	1
1939	120.125	45.375	2	0	2
1940	120.375	45.375	1	0	1
1941	120.625	45.375	2	0	2
1942	120.875	45.375	2	0	2
1943	121.125	45.375	3	0	3
1944	121.375	45.375	5	0	5
1945	121.625	45.375	7	0	7
1946	121.875	45.375	6	0	6
1947	122.125	45.375	6	0	6
1948	122.375	45.375	6	0	6
1949	122.625	45.375	7	0	7
1950	122.875	45.375	7	0	7
1951	123.125	45.375	6	0	6
1952	123.375	45.375	5	0	5
1953	123.625	45.375	4	0	4
1954	123.875	45.375	2	0	2
1955	124.125	45.375	3	0	3
1956	124.375	45.375	5	0	5
1957	124.625	45.375	5	1	5
1958	124.875	45.375	5	1	6
1959	125.125	45.375	5	1	5
1960	125.375	45.375	5	1	5
1961	125.625	45.375	6	0	6
1962	125.875	45.375	6	1	6
1963	126.125	45.375	7	1	7
1964	126.375	45.375	7	1	7
1965	126.625	45.375	6	1	6
1966	126.875	45.375	6	1	6
1967	127.125	45.375	5	1	5
1968	127.375	45.375	3	1	3
1969	127.625	45.375	1	1	1
1970	127.875	45.375	3	1	3
1971	128.125	45.375	5	1	5
1972	128.375	45.375	5	1	5
1973	128.625	45.375	2	1	2
1974	128.875	45.375	3	1	3
1975	129.125	45.375	1	0	1
1976	129.375	45.375	1	0	1
1977	129.625	45.375	1	0	1
1978	129.875	45.375	2	0	2
1979	130.125	45.375	4	1	4
1980	130.375	45.375	5	1	5
1981	130.625	45.375	5	1	5
1982	130.875	45.375	7	1	7
1983	131.125	45.375	6	1	6
1984	131.375	45.375	6	1	6
1985	131.625	45.375	6	1	6
1986	131.875	45.375	5	0	5
1987	132.125	45.375	5	0	5
1988	132.375	45.375	4	0	4
1989	132.625	45.375	3	0	3
1990	132.875	45.375	4	0	4
1991	133.125	45.375	3	0	3
1992	80.125	45.125	0	0	0
1993	80.375	45.125	0	0	0
1994	80.625	45.125	0	0	0
1995	80.875	45.125	1	2	2
1996	81.125	45.125	4	5	6
1997	81.375	45.125	7	7	7
1998	81.625	45.125	7	7	7
[truncated: 13,999 more rows]

## Sheet: Fig2
The first-order basin					The second-order basin				The third-order basin
VAR	Id	Basin	YEA		VAR	Id	YEA		VAR	Id	YEA
Wscom	1	NwR	5		Wscom	1	2		Wscom	1	2
Wscom	2	SwR	1		Wscom	2	5		Wscom	2	1
Wscom	3	SoR	4		Wscom	3	5		Wscom	3	3
Wscom	4	LiR	5		Wscom	4	4		Wscom	4	5
Wscom	5	HuR	7		Wscom	5	2		Wscom	5	3
Wscom	6	YeR	5		Wscom	6	5		Wscom	6	2
Wscom	7	SeR	3		Wscom	7	2		Wscom	7	2
Wscom	8	PeR	2		Wscom	8	1		Wscom	8	2
Wscom	9	YaR	2		Wscom	9	5		Wscom	9	5
Wscom	10	HaR	7		Wscom	10	5		Wscom	10	5
					Wscom	11	5		Wscom	11	5
					Wscom	12	6		Wscom	12	5
					Wscom	13	1		Wscom	13	2
					Wscom	14	6		Wscom	14	5
					Wscom	15	7		Wscom	15	7
					Wscom	16	7		Wscom	16	1
					Wscom	17	7		Wscom	17	7
					Wscom	18	7		Wscom	18	5
					Wscom	19	5		Wscom	19	3
					Wscom	20	6		Wscom	20	5
					Wscom	21	7		Wscom	21	5
					Wscom	22	7		Wscom	22	7
					Wscom	23	1		Wscom	23	7
					Wscom	24	4		Wscom	24	5
					Wscom	25	4		Wscom	25	5
					Wscom	26	7		Wscom	26	5
					Wscom	27	5		Wscom	27	2
					Wscom	28	7		Wscom	28	7
					Wscom	29	5		Wscom	29	6
					Wscom	30	7		Wscom	30	6
					Wscom	31	1		Wscom	31	5
					Wscom	32	1		Wscom	32	1
					Wscom	33	2		Wscom	33	1
					Wscom	34	3		Wscom	34	7
					Wscom	35	3		Wscom	35	7
					Wscom	36	3		Wscom	36	5
					Wscom	37	2		Wscom	37	6
					Wscom	38	3		Wscom	38	7
					Wscom	39	2		Wscom	39	1
					Wscom	40	4		Wscom	40	3
					Wscom	41	4		Wscom	41	5
					Wscom	42	6		Wscom	42	7
					Wscom	43	2		Wscom	43	6
					Wscom	44	5		Wscom	44	7
					Wscom	45	3		Wscom	45	1
					Wscom	46	2		Wscom	46	6
					Wscom	47	2		Wscom	47	7
					Wscom	48	5		Wscom	48	1
					Wscom	50	2		Wscom	49	7
					Wscom	51	1		Wscom	50	5
					Wscom	52	3		Wscom	51	5
					Wscom	53	2		Wscom	52	7
					Wscom	54	1		Wscom	53	7
					Wscom	55	2		Wscom	54	2
					Wscom	56	5		Wscom	55	7
					Wscom	57	2		Wscom	56	5
					Wscom	58	2		Wscom	57	7
					Wscom	59	3		Wscom	58	7
					Wscom	60	1		Wscom	59	5
					Wscom	61	1		Wscom	60	4
					Wscom	62	1		Wscom	61	7
					Wscom	63	1		Wscom	62	7
					Wscom	64	1		Wscom	63	7
					Wscom	65	1		Wscom	64	7
					Wscom	66	5		Wscom	65	5
					Wscom	67	4		Wscom	66	7
					Wscom	68	1		Wscom	67	7
					Wscom	69	1		Wscom	68	5
					Wscom	70	7		Wscom	69	7
					Wscom	71	3		Wscom	70	7
					Wscom	72	5		Wscom	71	6
					Wscom	73	1		Wscom	72	7
					Wscom	74	7		Wscom	73	1
					Wscom	75	7		Wscom	74	5
					Wscom	76	0		Wscom	75	7
					Wscom	77	7		Wscom	76	1
									Wscom	77	7
									Wscom	78	2
									Wscom	79	7
									Wscom	80	1
									Wscom	81	7
									Wscom	82	6
									Wscom	83	7
									Wscom	84	7
									Wscom	85	7
									Wscom	86	7
									Wscom	87	0
									Wscom	88	7
									Wscom	89	7
									Wscom	90	5
									Wscom	91	6
									Wscom	92	5
									Wscom	93	4
									Wscom	94	5
									Wscom	95	7
									Wscom	96	1
									Wscom	97	7
									Wscom	98	7
									Wscom	99	7
									Wscom	100	7
									Wscom	101	7
									Wscom	102	7
									Wscom	103	2
									Wscom	104	1
									Wscom	105	7
									Wscom	106	6
									Wscom	107	7
									Wscom	108	4
									Wscom	109	1
									Wscom	110	7
									Wscom	111	0
									Wscom	112	7
									Wscom	113	5
									Wscom	114	7
									Wscom	115	5
									Wscom	116	7
									Wscom	117	3
									Wscom	118	7
									Wscom	119	1
									Wscom	120	2
									Wscom	121	1
									Wscom	122	5
									Wscom	123	1
									Wscom	124	5
									Wscom	125	6
									Wscom	126	1
									Wscom	127	6
									Wscom	128	3
									Wscom	129	3
									Wscom	130	1
									Wscom	131	4
									Wscom	132	4
									Wscom	133	5
									Wscom	134	1
									Wscom	135	3
									Wscom	136	4
									Wscom	137	4
									Wscom	138	6
									Wscom	139	4
									Wscom	140	3
									Wscom	141	5
									Wscom	142	7
									Wscom	143	4
									Wscom	144	3
									Wscom	145	3
									Wscom	146	7
									Wscom	147	1
									Wscom	148	1
									Wscom	149	1
									Wscom	150	5
									Wscom	151	1
									Wscom	152	5
									Wscom	153	3
									Wscom	154	3
									Wscom	155	5
									Wscom	156	1
									Wscom	157	2
									Wscom	158	2
									Wscom	159	1
									Wscom	160	1
									Wscom	161	3
									Wscom	162	2
									Wscom	163	1
									Wscom	164	5
									Wscom	165	2
									Wscom	166	1
									Wscom	167	3
									Wscom	168	2
									Wscom	169	1
									Wscom	170	3
									Wscom	171	1
									Wscom	172	1
									Wscom	173	2
									Wscom	174	4
									Wscom	175	2
									Wscom	176	2
									Wscom	177	2
									Wscom	178	1
									Wscom	179	2
									Wscom	180	2
									Wscom	181	2
									Wscom	182	1
									Wscom	183	2
									Wscom	184	1
									Wscom	185	1
									Wscom	186	3
									Wscom	187	5
									Wscom	188	1
									Wscom	189	1
									Wscom	190	1
									Wscom	191	1
									Wscom	193	2
									Wscom	194	1
									Wscom	195	1
									Wscom	196	2
									Wscom	197	2
									Wscom	198	3
									Wscom	199	5
									Wscom	200	5
									Wscom	201	1
									Wscom	202	3
									Wscom	203	6
									Wscom	204	2
									Wscom	205	4
									Wscom	206	2
									Wscom	207	7
									Wscom	208	3
									Wscom	209	1
									Wscom	210	1

## Sheet: Fig3
The first-order basin																				The second-order basin																				The third-order basin
VAR	Id	YEA	WIN	SPR	SUM	AUT	M01	M02	M03	M04	M05	M06	M07	M08	M09	M10	M11	M12		VAR	Id	YEA	WIN	SPR	SUM	AUT	M01	M02	M03	M04	M05	M06	M07	M08	M09	M10	M11	M12		VAR	Id	YEA	WIN	SPR	SUM	AUT	M01	M02	M03
WSqua	1	4	5	5	3	4	5	5	3	5	5	4	3	3	4	3	4	5		WSqua	1	2	3	3	1	1	3	5	3	4	3	2	1	1	1	1	2	2		WSqua	1	2	1	3	2	1	1	1	1
WSqua	2	1	2	1	1	1	2	2	1	1	1	1	1	1	1	1	1	2		WSqua	2	5	5	7	5	3	5	6	5	7	7	5	4	5	5	1	2	3		WSqua	2	1	1	2	1	1	1	2	1
WSqua	3	4	5	5	4	2	5	5	3	5	6	5	3	4	3	1	2	2		WSqua	3	4	6	5	3	3	6	7	5	5	6	4	3	3	4	3	3	5		WSqua	3	3	1	5	3	1	2	2	1
WSqua	4	5	6	6	4	5	7	7	5	6	7	5	4	4	5	3	3	5		WSqua	4	4	5	6	4	3	5	6	3	6	6	5	4	4	4	1	2	3		WSqua	4	5	4	7	4	3	4	5	4
WSqua	5	6	6	7	5	6	7	6	7	7	7	7	5	5	6	7	6	6		WSqua	5	2	1	3	2	1	1	1	1	3	4	2	2	2	1	1	1	1		WSqua	5	3	5	5	2	2	5	6	5
WSqua	6	5	5	6	5	3	5	5	6	7	6	5	5	5	3	3	3	5		WSqua	6	5	2	5	6	3	2	3	1	5	6	6	5	6	5	1	1	1		WSqua	6	2	5	4	1	2	6	7	5
WSqua	7	2	2	2	2	2	2	2	1	2	2	1	3	3	3	3	2	2		WSqua	7	2	3	3	2	1	4	3	1	3	3	3	2	2	2	1	1	1		WSqua	7	2	1	1	5	3	1	2	1
WSqua	8	2	4	2	1	3	3	4	3	3	2	1	1	2	3	3	2	3		WSqua	8	1	3	2	1	1	3	3	1	2	2	2	1	1	1	1	1	1		WSqua	8	2	2	4	2	1	2	3	1
WSqua	9	2	2	2	2	2	3	2	2	2	2	2	2	3	3	3	2	2		WSqua	9	5	6	7	5	5	7	6	5	7	7	5	5	5	6	2	3	4		WSqua	9	5	1	5	6	2	1	2	1
WSqua	10	7	7	7	6	6	7	7	7	7	7	7	5	5	6	7	7	7		WSqua	10	5	7	7	5	5	7	7	4	7	7	6	5	5	7	3	3	5		WSqua	10	5	6	7	5	5	6	7	5
Wscom	1	5	5	5	5	5	5	5	3	5	7	5	5	5	5	4	5	5		WSqua	11	5	5	7	5	5	5	6	4	7	7	6	5	5	7	2	2	4		WSqua	11	5	5	7	5	3	5	6	3
Wscom	2	1	2	1	1	1	2	2	1	1	1	1	1	1	1	1	1	3		WSqua	12	5	7	6	5	6	7	7	6	6	7	6	5	4	6	5	5	7		WSqua	12	5	5	6	5	3	5	6	4
Wscom	3	4	5	5	4	2	5	5	3	5	6	5	3	4	3	1	2	2		WSqua	13	1	2	2	1	1	3	3	1	1	3	2	1	1	1	1	1	1		WSqua	13	2	2	2	5	2	2	2	1
Wscom	4	5	6	6	5	5	7	7	5	6	7	5	5	4	5	3	3	5		WSqua	14	5	6	7	5	5	7	7	5	7	7	5	5	4	6	3	4	5		WSqua	14	5	2	3	7	5	3	1	1
Wscom	5	7	7	7	7	7	7	7	7	7	7	7	5	7	7	7	6	7		WSqua	15	7	7	7	6	6	7	7	7	7	7	7	5	6	6	6	6	6		WSqua	15	7	2	5	7	7	2	3	1
Wscom	6	5	5	7	5	4	5	6	7	7	7	7	5	5	4	3	4	5		WSqua	16	7	7	7	6	7	7	7	7	7	7	7	6	5	7	7	7	7		WSqua	16	1	1	1	2	1	1	1	1
Wscom	7	3	2	2	3	4	2	2	1	2	2	2	4	5	5	4	2	2		WSqua	17	7	7	7	6	7	7	7	7	7	7	7	6	5	7	7	7	7		WSqua	17	6	7	5	7	7	7	7	2
Wscom	8	2	4	3	2	3	3	4	4	3	2	1	1	2	3	4	3	3		WSqua	18	7	7	7	5	7	7	7	7	7	7	7	5	5	6	7	7	7		WSqua	18	3	5	6	3	2	5	6	5
Wscom	9	2	2	2	2	2	3	2	2	2	2	2	2	3	3	3	2	2		WSqua	19	5	5	5	4	5	5	5	5	5	6	5	3	5	5	5	5	5		WSqua	19	3	4	5	3	2	5	5	2
Wscom	10	7	7	7	7	7	7	7	7	7	7	7	7	7	7	7	7	7		WSqua	20	6	6	7	5	6	7	6	7	7	7	7	5	5	6	7	6	7		WSqua	20	5	7	7	5	5	7	7	5
																				WSqua	21	7	5	7	7	7	6	5	6	6	7	7	5	7	7	7	5	6		WSqua	21	5	5	5	6	3	5	5	2
																				WSqua	22	7	7	7	5	7	7	7	7	7	7	7	5	5	6	7	6	7		WSqua	22	5	4	3	7	6	5	5	1
																				WSqua	23	1	1	1	1	1	1	1	1	1	1	1	1	1	1	1	1	1		WSqua	23	6	7	7	5	5	7	7	7
																				WSqua	24	4	3	5	4	2	3	4	4	6	5	5	4	4	2	1	2	2		WSqua	24	5	7	7	5	5	7	7	4
																				WSqua	25	3	2	5	3	1	2	2	2	7	5	5	3	3	2	1	1	1		WSqua	25	4	3	5	4	3	4	3	1
																				WSqua	26	7	7	7	7	6	7	7	7	7	7	7	7	7	6	5	6	7		WSqua	26	5	2	4	6	5	3	3	1
																				WSqua	27	4	3	7	4	2	4	5	6	7	7	6	4	3	2	2	2	3		WSqua	27	2	3	3	2	1	4	3	1
																				WSqua	28	5	5	7	5	4	5	5	6	7	7	7	5	5	4	4	5	5		WSqua	28	7	5	5	7	7	5	6	1
																				WSqua	29	5	5	6	5	5	5	5	6	7	7	7	3	4	4	5	5	5		WSqua	29	5	6	7	5	5	6	6	5
																				WSqua	30	6	7	7	5	6	7	7	7	7	7	7	5	5	6	7	6	7		WSqua	30	6	7	7	5	5	7	7	5
																				WSqua	31	1	1	1	1	1	1	1	1	1	1	1	1	1	1	1	1	1		WSqua	31	5	7	7	5	5	7	7	4
																				WSqua	32	1	2	4	1	1	2	3	4	4	3	1	1	1	1	1	1	1		WSqua	32	1	2	2	1	1	2	3	1
																				WSqua	33	2	3	3	1	2	3	3	4	3	3	2	1	1	1	2	2	2		WSqua	33	1	3	2	1	1	3	3	1
																				WSqua	34	2	2	3	2	1	2	2	4	4	3	2	2	2	1	1	1	2		WSqua	34	7	7	7	5	7	7	7	7
																				WSqua	35	2	2	2	1	2	2	3	3	2	1	1	1	2	2	1	2	2		WSqua	35	7	7	7	6	7	7	7	7
																				WSqua	36	2	2	2	2	2	2	3	3	3	2	2	2	2	2	2	2	2		WSqua	36	5	5	7	5	5	5	5	3
																				WSqua	37	2	2	2	2	3	2	2	1	2	2	2	2	3	4	3	1	2		WSqua	37	5	7	7	5	4	6	7	5
																				WSqua	38	3	3	4	3	2	3	3	4	4	4	4	3	3	2	2	2	3		WSqua	38	6	7	7	5	7	7	7	7
																				WSqua	39	2	1	1	2	3	1	1	1	1	1	1	2	3	4	4	1	2		WSqua	39	1	2	1	1	1	2	2	2
																				WSqua	40	4	4	3	4	4	5	4	4	3	3	3	4	5	5	4	3	5		WSqua	40	3	6	5	2	4	6	7	7
																				WSqua	41	4	4	4	4	5	5	3	3	3	5	4	4	5	5	5	4	5		WSqua	41	5	5	7	4	3	6	6	6
																				WSqua	42	6	6	6	6	6	6	6	5	6	6	5	6	6	6	7	6	6		WSqua	42	6	5	7	6	5	6	7	6
																				WSqua	43	2	1	1	2	2	1	1	1	1	2	1	4	4	2	2	1	2		WSqua	43	5	6	7	5	5	6	6	5
																				WSqua	44	4	4	4	5	4	4	4	3	4	5	4	6	5	4	5	4	5		WSqua	44	7	7	7	7	7	7	7	7
																				WSqua	45	1	1	1	2	1	1	1	1	1	1	1	3	2	1	1	1	1		WSqua	45	1	1	1	1	1	2	2	1
																				WSqua	46	1	1	1	1	1	1	1	1	1	1	1	2	1	2	2	1	1		WSqua	46	6	7	7	5	6	7	7	7
																				WSqua	47	1	1	1	1	2	1	1	1	1	1	1	2	2	3	3	1	1		WSqua	47	7	7	7	7	7	7	7	7
																				WSqua	48	4	5	3	3	5	5	4	4	4	3	3	4	4	5	5	4	5		WSqua	48	1	1	1	1	1	1	2	1
																				WSqua	50	2	5	5	1	2	4	5	6	6	4	1	1	1	2	2	3	5		WSqua	49	7	7	7	6	5	7	7	7
																				WSqua	51	1	2	2	1	2	1	2	2	2	1	1	1	2	3	3	1	2		WSqua	50	5	7	6	5	5	7	7	5
																				WSqua	52	3	5	5	2	3	4	5	5	6	4	2	1	2	3	4	3	5		WSqua	51	4	3	6	3	3	3	4	5
																				WSqua	53	2	2	1	1	3	2	2	2	2	1	1	1	2	3	4	2	2		WSqua	52	7	7	7	7	7	7	7	7
																				WSqua	54	1	1	1	1	3	1	1	1	1	1	1	2	2	4	4	1	1		WSqua	53	6	4	7	6	5	4	4	5
																				WSqua	55	2	4	2	2	4	5	4	3	2	1	1	2	2	4	5	3	4		WSqua	54	2	3	3	1	1	4	4	1
																				WSqua	56	5	7	5	4	6	7	7	7	5	3	3	4	5	5	6	6	7		WSqua	55	6	7	7	5	5	7	7	7
																				WSqua	57	2	2	1	2	3	3	2	2	2	1	1	2	2	4	5	2	2		WSqua	56	5	7	6	4	5	7	7	5
																				WSqua	58	2	3	5	2	1	3	5	7	5	4	3	2	1	1	1	1	2		WSqua	57	7	7	7	7	7	7	7	7
																				WSqua	59	3	5	5	2	3	5	5	6	5	4	2	1	2	3	4	3	5		WSqua	58	7	7	6	7	7	7	6	6
																				WSqua	60	1	3	3	1	1	2	5	5	4	2	1	1	1	1	1	1	3		WSqua	59	4	3	6	4	2	3	4	5
																				WSqua	61	1	2	2	1	1	2	3	3	2	1	1	1	1	1	1	1	2		WSqua	60	3	2	5	3	1	2	2	2
																				WSqua	62	1	2	1	1	1	1	2	1	1	1	1	1	1	1	1	1	2		WSqua	61	7	7	7	7	7	7	7	7
																				WSqua	63	1	3	1	1	1	4	2	1	1	1	1	1	1	1	1	3	4		WSqua	62	6	7	7	5	7	7	6	6
																				WSqua	64	1	1	1	1	1	1	1	1	1	1	1	1	1	1	1	1	1		WSqua	63	6	6	7	5	6	7	7	7
																				WSqua	65	1	1	1	1	1	1	1	1	1	1	1	1	1	1	1	1	1		WSqua	64	7	7	7	7	7	7	7	7
																				WSqua	66	4	6	6	4	3	6	7	5	7	6	5	3	4	3	2	4	5		WSqua	65	5	6	7	5	4	6	7	7
																				WSqua	67	4	5	6	3	2	5	6	5	7	5	4	3	3	3	2	3	5		WSqua	66	5	6	7	5	5	6	6	7
																				WSqua	68	1	1	2	1	1	1	1	1	5	2	1	1	1	1	1	1	1		WSqua	67	7	7	7	7	7	7	7	7
																				WSqua	69	1	2	2	1	1	2	2	2	5	1	1	1	1	1	1	1	2		WSqua	68	3	5	5	2	5	5	5	7
																				WSqua	70	6	7	7	5	6	7	7	7	7	7	5	5	5	6	5	7	7		WSqua	69	7	7	7	7	7	7	7	7
																				WSqua	71	3	1	2	5	3	2	1	1	1	3	5	5	6	6	1	1	1		WSqua	70	7	7	7	6	7	7	7	7
																				WSqua	72	5	2	4	7	5	3	3	1	3	5	6	7	7	7	1	1	2		WSqua	71	6	5	7	6	4	5	6	5
																				WSqua	73	1	1	1	2	1	1	1	1	1	1	2	1	2	2	1	1	1		WSqua	72	7	7	7	6	6	7	7	7
																				WSqua	74	6	7	5	7	6	7	7	1	5	6	7	7	7	7	3	5	6		WSqua	73	1	3	2	1	1	3	4	4
																				WSqua	75	6	7	6	5	7	7	6	7	7	6	5	5	5	7	7	7	7		WSqua	74	4	2	7	5	2	3	3	5
																				WSqua	76	0	1	1	0	0	1	1	1	1	0	0	0	0	0	0	1	1		WSqua	75	5	6	7	5	5	6	6	7
																				WSqua	77	5	5	7	5	5	5	5	5	7	7	5	4	4	5	4	4	4		WSqua	76	1	1	2	1	1	1	1	1
																				Wscom	1	2	3	3	1	1	3	5	3	4	3	2	1	1	1	1	2	2		WSqua	77	7	7	7	6	7	7	7	7
																				Wscom	2	5	5	7	5	3	5	6	5	7	7	5	4	5	5	1	2	3		WSqua	78	2	1	3	2	1	1	1	1
																				Wscom	3	5	7	5	3	4	7	7	6	5	6	5	3	3	4	3	5	6		WSqua	79	7	7	7	7	7	7	7	7
																				Wscom	4	4	5	6	4	3	5	6	3	6	6	5	4	4	4	1	2	3		WSqua	80	1	1	2	1	1	1	1	1
																				Wscom	5	2	1	3	2	1	1	1	1	3	4	2	2	2	1	1	1	1		WSqua	81	7	7	7	6	7	7	7	7
																				Wscom	6	5	2	5	6	3	2	3	1	5	6	6	5	6	5	1	1	1		WSqua	82	5	5	6	3	5	5	4	5
																				Wscom	7	2	4	3	2	1	4	3	1	3	3	3	2	2	2	1	1	1		WSqua	83	7	6	7	7	7	6	7	7
																				Wscom	8	1	3	2	1	1	4	3	1	2	2	2	1	1	1	1	1	1		WSqua	84	7	7	7	7	7	7	7	7
																				Wscom	9	5	7	7	5	5	7	7	6	7	7	5	5	6	6	2	3	5		WSqua	85	6	7	7	5	7	7	7	7
																				Wscom	10	5	7	7	5	5	7	7	5	7	7	6	5	5	7	3	3	6		WSqua	86	7	7	7	5	7	7	7	7
																				Wscom	11	5	7	7	5	5	7	7	6	7	7	7	5	5	7	3	3	5		WSqua	87	0	1	1	0	0	1	1	1
																				Wscom	12	6	7	7	5	6	7	7	7	6	7	7	5	4	6	5	6	7		WSqua	88	7	7	7	6	7	7	7	7
																				Wscom	13	1	2	2	1	1	3	3	1	1	3	2	1	1	1	1	1	1		WSqua	89	7	7	7	7	6	7	7	7
																				Wscom	14	6	6	7	5	5	7	7	5	7	7	6	5	5	7	3	4	5		WSqua	90	5	5	7	5	3	5	5	5
																				Wscom	15	7	7	7	7	7	7	7	7	7	7	7	7	7	7	7	7	7		WSqua	91	5	3	7	6	3	3	4	5
																				Wscom	16	7	7	7	7	7	7	7	7	7	7	7	7	7	7	7	7	7		WSqua	92	5	5	6	5	3	5	6	6
																				Wscom	17	7	7	7	7	7	7	7	7	7	7	7	7	7	7	7	7	7		WSqua	93	3	2	5	3	1	2	2	4
																				Wscom	18	7	7	7	7	7	7	7	7	7	7	7	7	7	7	7	7	7		WSqua	94	4	4	6	3	4	4	4	5
																				Wscom	19	5	5	5	4	5	5	5	5	5	6	5	3	5	5	5	5	5		WSqua	95	5	6	7	4	5	6	7	7
																				Wscom	20	6	7	7	6	6	7	6	7	7	7	7	5	6	6	7	6	7		WSqua	96	1	1	2	1	1	1	1	1
																				Wscom	21	7	5	7	7	7	6	5	7	7	7	7	6	7	7	7	5	6		WSqua	97	7	7	7	7	7	7	7	7
																				Wscom	22	7	7	7	6	7	7	7	7	7	7	7	5	6	7	7	7	7		WSqua	98	7	7	7	5	7	7	7	7
																				Wscom	23	1	1	1	1	1	1	1	1	2	1	1	1	1	1	1	1	1		WSqua	99	6	4	7	7	4	5	5	5
																				Wscom	24	4	3	5	4	2	3	4	4	6	5	5	4	4	2	1	2	2		WSqua	100	7	7	7	7	7	7	7	7
																				Wscom	25	4	2	6	5	2	2	3	3	7	7	5	5	4	2	1	1	2		WSqua	101	6	6	7	5	6	7	7	7
																				Wscom	26	7	7	7	7	7	7	7	7	7	7	7	7	7	7	7	7	7		WSqua	102	7	7	7	5	7	7	7	7
																				Wscom	27	5	4	7	5	3	4	5	6	7	7	7	5	4	3	2	3	3		WSqua	103	2	1	4	2	1	1	2	2
																				Wscom	28	7	7	7	6	5	7	7	7	7	7	7	6	5	5	5	6	7		WSqua	104	1	1	1	1	1	1	1	1
																				Wscom	29	5	5	7	5	5	5	5	6	7	7	7	4	4	4	5	5	5		WSqua	105	6	7	7	6	6	7	7	7
																				Wscom	30	7	7	7	7	7	7	7	7	7	7	7	5	6	7	7	7	7		WSqua	106	5	5	7	5	4	5	5	7
																				Wscom	31	1	1	1	1	1	1	1	1	1	1	1	1	1	1	1	1	1		WSqua	107	6	7	7	6	5	7	7	7
																				Wscom	32	1	2	4	1	1	2	3	4	4	3	1	1	1	1	1	1	2		WSqua	108	4	3	5	3	3	3	3	5
																				Wscom	33	2	3	4	1	2	3	4	5	4	3	2	1	1	1	2	2	2		WSqua	109	1	1	1	1	1	1	1	1
																				Wscom	34	3	3	5	3	2	2	3	5	5	5	4	2	4	2	2	2	3		WSqua	110	7	7	7	6	6	7	7	7
																				Wscom	35	3	4	4	2	3	3	4	5	5	3	2	2	4	4	2	2	3		WSqua	111	0	0	0	0	0	0	0	0
																				Wscom	36	3	3	4	3	2	3	3	5	5	3	3	3	4	3	2	2	2		WSqua	112	7	7	7	6	6	7	7	7
																				Wscom	37	2	2	2	2	3	2	2	1	2	2	2	2	3	4	3	1	2		WSqua	113	5	5	6	5	3	5	5	6
																				Wscom	38	3	3	4	3	2	3	3	4	4	4	4	3	3	2	2	2	3		WSqua	114	7	7	7	6	7	7	7	7
																				Wscom	39	2	1	1	2	3	1	1	1	1	1	1	2	3	4	4	1	2		WSqua	115	5	5	6	5	5	6	6	6
																				Wscom	40	4	4	3	4	4	5	4	4	3	3	3	4	5	5	4	3	5		WSqua	116	7	7	7	5	7	7	7	7
																				Wscom	41	4	4	4	4	5	5	3	3	3	5	4	4	5	5	5	4	5		WSqua	117	2	2	4	2	1	2	2	4
																				Wscom	42	6	6	6	6	6	6	6	5	6	6	5	6	6	6	7	6	6		WSqua	118	7	6	7	7	7	6	5	7
																				Wscom	43	2	1	1	2	2	1	1	1	1	2	1	4	4	2	2	1	2		WSqua	119	1	1	2	1	1	1	1	2
																				Wscom	44	5	4	5	6	4	4	4	3	5	6	5	6	6	4	5	4	5		WSqua	120	2	1	2	2	1	1	1	2
																				Wscom	45	3	2	2	4	3	2	1	1	2	3	2	5	5	4	2	2	2		WSqua	121	1	1	1	1	1	1	1	1
																				Wscom	46	2	1	2	2	2	1	1	1	2	2	2	2	3	3	3	1	1		WSqua	122	5	4	5	4	4	4	4	5
																				Wscom	47	2	1	1	2	3	1	1	1	1	1	1	2	3	4	3	1	1		WSqua	123	1	1	1	1	1	1	1	1
																				Wscom	48	5	5	4	5	5	5	5	5	5	3	4	5	5	5	6	5	5		WSqua	124	5	5	6	5	5	6	5	6
																				Wscom	50	2	5	5	1	2	4	5	6	6	4	1	1	1	2	2	3	5		WSqua	125	5	4	6	5	5	5	3	5
																				Wscom	51	1	2	2	1	3	2	2	2	3	1	1	1	2	3	3	1	2		WSqua	126	1	1	1	1	1	1	1	1
																				Wscom	52	3	5	5	2	3	4	5	5	6	5	2	1	2	3	4	3	5		WSqua	127	5	5	6	5	6	6	5	5
																				Wscom	53	2	2	1	1	3	2	2	2	2	1	1	1	2	4	4	2	2		WSqua	128	3	4	4	2	2	4	5	5
																				Wscom	54	1	1	1	1	3	1	1	1	1	1	1	2	2	4	4	1	1		WSqua	129	2	2	4	2	1	2	3	4
																				Wscom	55	2	5	2	2	5	5	5	3	2	1	1	2	4	5	7	5	4		WSqua	130	1	1	1	1	1	1	1	1
																				Wscom	56	5	7	5	4	6	7	7	7	5	4	3	4	5	5	7	6	7		WSqua	131	4	3	4	5	4	4	3	2
																				Wscom	57	2	2	2	2	4	3	3	2	2	1	1	2	2	4	6	3	2		WSqua	132	2	2	4	2	1	2	2	4
																				Wscom	58	2	3	6	2	1	4	6	7	6	5	3	2	2	2	1	1	2		WSqua	133	5	4	5	5	4	4	4	5
																				Wscom	59	3	5	5	2	4	5	6	7	5	4	2	2	2	3	5	4	5		WSqua	134	1	1	1	1	1	1	1	1
																				Wscom	60	1	3	3	1	1	2	5	5	4	2	1	1	1	1	1	1	3		WSqua	135	2	2	3	2	1	2	2	3
																				Wscom	61	1	2	2	1	1	2	3	3	2	1	1	1	1	1	1	1	2		WSqua	136	4	4	4	4	5	5	4	3
																				Wscom	62	1	2	1	1	1	2	2	2	1	1	1	1	1	1	1	1	3		WSqua	137	4	4	5	3	4	5	3	5
																				Wscom	63	1	3	1	1	1	5	2	1	1	1	1	1	1	1	1	3	5		WSqua	138	6	5	6	6	6	5	5	5
																				Wscom	64	1	1	1	1	1	1	1	1	1	1	1	1	1	1	1	1	1		WSqua	139	4	4	4	4	4	5	3	4
																				Wscom	65	1	1	1	1	1	1	1	1	1	1	1	1	1	1	1	1	1		WSqua	140	3	3	3	3	4	4	3	3
																				Wscom	66	5	6	7	5	4	6	7	5	7	7	5	5	5	5	2	4	5		WSqua	141	5	4	5	5	5	4	4	3
																				Wscom	67	4	5	6	3	3	5	6	5	7	5	5	3	3	3	2	3	5		WSqua	142	7	7	7	7	7	7	7	7
																				Wscom	68	1	1	4	1	1	1	1	1	5	4	1	1	1	1	1	1	1		WSqua	143	4	3	3	5	3	3	3	3
																				Wscom	69	1	2	3	1	1	2	2	2	5	3	1	1	1	1	1	1	2		WSqua	144	2	2	2	2	2	2	3	3
																				Wscom	70	7	7	7	6	7	7	7	7	7	7	7	6	6	7	6	7	7		WSqua	145	3	3	5	2	2	3	4	5
																				Wscom	71	3	1	2	6	4	2	1	1	1	3	6	5	7	6	1	1	1		WSqua	146	7	7	7	7	7	7	7	7
																				Wscom	72	5	2	4	7	5	3	3	1	3	5	6	7	7	7	1	1	2		WSqua	147	1	6	2	1	1	6	6	5
																				Wscom	73	1	1	1	3	1	1	1	1	1	3	3	2	3	3	1	1	1		WSqua	148	1	2	1	1	1	2	1	1
																				Wscom	74	7	7	5	7	7	7	7	1	5	7	7	7	7	7	3	5	6		WSqua	149	1	1	1	1	1	1	1	1
																				Wscom	75	7	7	7	7	7	7	7	7	7	7	7	7	7	7	7	7	7		WSqua	150	5	4	4	5	4	3	3	3
																				Wscom	76	0	1	1	0	0	1	1	1	1	0	0	0	0	0	0	1	1		WSqua	151	1	1	1	1	1	1	1	1
																				Wscom	77	7	7	7	7	6	7	7	7	7	7	7	6	6	6	5	5	6		WSqua	152	5	5	4	5	5	5	5	5
																																								WSqua	153	3	2	2	3	3	2	2	1
																																								WSqua	154	3	2	2	4	4	2	1	2
																																								WSqua	155	4	4	4	5	4	4	4	3
																																								WSqua	156	1	1	1	2	2	1	1	1
																																								WSqua	157	1	1	1	1	1	1	1	1
																																								WSqua	158	2	1	2	2	2	1	1	2
																																								WSqua	159	1	1	1	1	2	1	1	1
																																								WSqua	160	1	1	1	1	2	1	1	1
																																								WSqua	161	3	3	3	4	5	4	3	2
																																								WSqua	162	2	3	5	1	1	3	4	5
																																								WSqua	163	1	1	1	2	2	1	1	1
																																								WSqua	164	2	2	2	2	2	2	2	1
																																								WSqua	165	2	1	1	2	3	1	1	1
																																								WSqua	166	1	1	1	1	1	1	1	1
																																								WSqua	167	1	1	2	1	1	1	1	2
																																								WSqua	168	2	1	2	3	4	2	1	1
																																								WSqua	169	1	1	1	2	2	1	1	1
																																								WSqua	170	3	3	3	4	5	3	3	2
																																								WSqua	171	1	1	1	1	2	1	1	1
																																								WSqua	172	1	1	1	1	1	1	1	1
																																								WSqua	173	2	1	1	2	3	1	1	1
																																								WSqua	174	2	4	3	2	2	4	5	5
																																								WSqua	175	2	1	2	3	3	1	1	1
																																								WSqua	176	2	1	1	2	2	1	1	1
																																								WSqua	177	1	1	1	1	1	1	1	1
																																								WSqua	178	1	1	1	1	2	1	1	1
																																								WSqua	179	2	2	1	2	2	2	1	1
																																								WSqua	180	2	1	1	2	4	1	1	1
																																								WSqua	181	1	3	4	1	1	3	4	5
																																								WSqua	182	1	4	2	1	1	2	7	5
																																								WSqua	183	1	2	1	1	3	2	2	2
																																								WSqua	184	1	2	2	1	2	1	2	2
																																								WSqua	185	1	1	1	1	2	1	1	1
																																								WSqua	186	3	5	6	1	3	5	6	7
																																								WSqua	187	4	5	3	3	5	5	4	4
																																								WSqua	188	1	2	1	1	4	1	1	1
																																								WSqua	189	1	1	1	2	4	1	1	1
																																								WSqua	190	1	3	3	1	1	2	5	5
																																								WSqua	191	1	3	2	1	1	2	7	6
																																								WSqua	193	1	1	1	1	3	1	1	1
																																								WSqua	194	1	1	1	1	2	1	1	1
																																								WSqua	195	1	3	2	1	1	2	6	5
																																								WSqua	196	2	3	5	1	2	2	4	5
																																								WSqua	197	2	2	1	1	3	2	2	2
																																								WSqua	198	3	5	3	2	5	5	5	5
																																								WSqua	199	5	7	5	4	6	7	7	7
																																								WSqua	200	5	7	5	3	5	7	7	7
																																								WSqua	201	1	3	3	1	1	2	5	5
																																								WSqua	202	3	5	5	2	4	5	6	6
																																								WSqua	203	5	7	5	3	5	7	7	7
																																								WSqua	204	2	5	5	1	2	4	5	5
																																								WSqua	205	3	5	5	2	4	5	6	7
																																								WSqua	206	2	3	5	2	1	3	5	7
																																								WSqua	207	4	2	6	4	3	2	3	4
																																								WSqua	208	2	2	3	1	5	5	1	3
																																								WSqua	209	1	1	1	1	1	1	1	1
																																								WSqua	210	1	3	1	1	1	3	3	2
																																								Wscom	1	2	1	3	2	1	1	1	1
																																								Wscom	2	1	1	2	1	1	1	2	1
																																								Wscom	3	3	1	5	3	1	2	2	1
																																								Wscom	4	5	4	7	4	3	4	5	4
																																								Wscom	5	3	5	5	2	2	5	6	5
																																								Wscom	6	2	6	4	1	2	6	7	5
																																								Wscom	7	2	1	1	5	3	1	2	1
																																								Wscom	8	2	2	4	2	1	2	3	1
																																								Wscom	9	5	1	5	6	2	1	2	1
																																								Wscom	10	5	6	7	5	5	6	7	5
																																								Wscom	11	5	5	7	5	3	5	6	3
																																								Wscom	12	5	5	6	5	3	5	6	4
																																								Wscom	13	2	2	2	5	2	2	2	1
																																								Wscom	14	5	2	3	7	5	3	1	1
																																								Wscom	15	7	2	5	7	7	2	3	1
																																								Wscom	16	1	1	1	3	1	1	1	1
																																								Wscom	17	7	7	5	7	7	7	7	2
																																								Wscom	18	5	5	7	4	3	5	6	5
																																								Wscom	19	3	4	5	3	2	5	5	2
																																								Wscom	20	5	7	7	5	5	7	7	5
																																								Wscom	21	5	5	5	6	3	5	5	2
																																								Wscom	22	7	4	5	7	7	5	5	1
																																								Wscom	23	7	7	7	5	6	7	7	7
																																								Wscom	24	5	7	7	5	5	7	7	5
																																								Wscom	25	5	3	6	5	4	4	3	1
																																								Wscom	26	5	2	4	6	5	3	3	1
																																								Wscom	27	2	4	3	2	1	4	3	1
																																								Wscom	28	7	5	6	7	7	5	6	1
																																								Wscom	29	6	6	7	5	5	6	7	5
																																								Wscom	30	6	7	7	6	5	7	7	6
																																								Wscom	31	5	7	7	5	5	7	7	5
																																								Wscom	32	1	2	2	1	1	2	3	1
																																								Wscom	33	1	3	2	1	1	4	3	1
																																								Wscom	34	7	7	7	7	7	7	7	7
																																								Wscom	35	7	7	7	7	7	7	7	7
																																								Wscom	36	5	7	7	5	5	7	7	6
																																								Wscom	37	6	7	7	6	5	6	7	5
																																								Wscom	38	7	7	7	7	7	7	7	7
																																								Wscom	39	1	2	2	1	1	3	2	2
																																								Wscom	40	3	6	6	2	4	6	7	7
																																								Wscom	41	5	5	7	4	3	6	6	6
																																								Wscom	42	7	7	7	6	6	7	7	7
																																								Wscom	43	6	6	7	5	6	6	6	5
																																								Wscom	44	7	7	7	7	7	7	7	7
																																								Wscom	45	1	1	1	1	1	2	2	1
																																								Wscom	46	6	7	7	5	7	7	7	7
																																								Wscom	47	7	7	7	7	7	7	7	7
																																								Wscom	48	1	1	1	1	1	1	2	1
																																								Wscom	49	7	7	7	7	7	7	7	7
																																								Wscom	50	5	7	7	5	5	7	7	7
																																								Wscom	51	5	5	7	5	5	5	5	7
																																								Wscom	52	7	7	7	7	7	7	7	7
																																								Wscom	53	7	5	7	7	6	5	5	7
																																								Wscom	54	2	3	3	1	1	4	4	1
																																								Wscom	55	7	7	7	7	6	7	7	7
																																								Wscom	56	5	7	6	5	5	7	7	5
																																								Wscom	57	7	7	7	7	7	7	7	7
																																								Wscom	58	7	7	7	7	7	7	7	7
																																								Wscom	59	5	3	7	4	2	3	5	6
																																								Wscom	60	4	2	6	5	2	2	3	3
																																								Wscom	61	7	7	7	7	7	7	7	7
																																								Wscom	62	7	7	7	6	7	7	7	7
																																								Wscom	63	7	7	7	7	7	7	7	7
																																								Wscom	64	7	7	7	7	7	7	7	7
																																								Wscom	65	5	6	7	5	4	6	7	7
																																								Wscom	66	7	7	7	7	7	7	7	7
																																								Wscom	67	7	7	7	7	7	7	7	7
																																								Wscom	68	5	6	7	3	7	6	7	7
																																								Wscom	69	7	7	7	7	7	7	7	7
																																								Wscom	70	7	7	7	7	7	7	7	7
																																								Wscom	71	6	5	7	6	5	5	6	5
																																								Wscom	72	7	7	7	7	7	7	7	7
																																								Wscom	73	1	3	2	1	1	3	4	4
																																								Wscom	74	5	3	7	5	2	3	4	6
																																								Wscom	75	7	7	7	7	7	7	7	7
																																								Wscom	76	1	1	4	1	1	1	1	1
																																								Wscom	77	7	7	7	7	7	7	7	7
																																								Wscom	78	2	1	3	2	1	1	1	1
																																								Wscom	79	7	7	7	7	7	7	7	7
																																								Wscom	80	1	1	4	1	1	1	1	1
																																								Wscom	81	7	7	7	7	7	7	7	7
																																								Wscom	82	6	6	7	5	7	7	6	6
																																								Wscom	83	7	7	7	7	7	7	7	7
																																								Wscom	84	7	7	7	7	7	7	7	7
																																								Wscom	85	7	7	7	7	7	7	7	7
																																								Wscom	86	7	7	7	7	7	7	7	7
																																								Wscom	87	0	1	1	0	0	1	1	1
																																								Wscom	88	7	7	7	7	7	7	7	7
																																								Wscom	89	7	7	7	7	7	7	7	7
																																								Wscom	90	5	5	7	5	3	5	5	5
																																								Wscom	91	6	5	7	7	4	5	5	6
																																								Wscom	92	5	5	6	5	3	5	6	6
																																								Wscom	93	4	3	6	5	2	3	4	5
																																								Wscom	94	5	4	6	4	4	4	4	5
																																								Wscom	95	7	7	7	5	6	7	7	7
																																								Wscom	96	1	1	2	1	1	1	1	1
																																								Wscom	97	7	7	7	7	7	7	7	7
																																								Wscom	98	7	7	7	6	7	7	7	7
																																								Wscom	99	7	6	7	7	5	6	6	7
																																								Wscom	100	7	7	7	7	7	7	7	7
																																								Wscom	101	7	7	7	5	7	7	7	7
																																								Wscom	102	7	7	7	7	7	7	7	7
																																								Wscom	103	2	1	4	2	1	1	2	2
																																								Wscom	104	1	1	1	1	1	1	1	1
																																								Wscom	105	7	7	7	6	7	7	7	7
																																								Wscom	106	6	7	7	6	5	7	7	7
																																								Wscom	107	7	7	7	7	6	7	7	7
																																								Wscom	108	4	3	5	4	3	3	4	5
																																								Wscom	109	1	1	1	1	1	1	1	1
																																								Wscom	110	7	7	7	6	6	7	7	7
																																								Wscom	111	0	0	0	0	0	0	0	0
																																								Wscom	112	7	7	7	6	7	7	7	7
																																								Wscom	113	5	6	7	5	4	6	7	7
																																								Wscom	114	7	7	7	6	7	7	7	7
																																								Wscom	115	5	6	7	5	5	6	6	6
																																								Wscom	116	7	7	7	6	7	7	7	7
																																								Wscom	117	3	3	5	3	2	3	4	5
																																								Wscom	118	7	6	7	7	7	6	6	7
																																								Wscom	119	1	1	2	1	1	1	1	2
																																								Wscom	120	2	1	2	2	1	1	2	2
																																								Wscom	121	1	1	1	1	1	1	1	1
																																								Wscom	122	5	4	5	4	4	4	4	5
																																								Wscom	123	1	1	1	1	1	1	1	1
																																								Wscom	124	5	5	6	5	5	6	5	6
																																								Wscom	125	6	4	7	6	5	5	3	5
																																								Wscom	126	1	1	1	1	1	1	1	1
																																								Wscom	127	6	5	7	5	6	6	5	6
																																								Wscom	128	3	5	5	2	2	5	5	5
																																								Wscom	129	3	3	5	3	2	3	4	5
																																								Wscom	130	1	1	1	1	1	1	1	1
																																								Wscom	131	4	3	4	5	4	4	3	3
																																								Wscom	132	4	3	5	4	2	2	3	5
																																								Wscom	133	5	4	5	5	4	4	4	5
																																								Wscom	134	1	1	1	1	1	1	1	1
																																								Wscom	135	3	2	4	3	2	2	3	5
																																								Wscom	136	4	5	4	4	5	5	4	3
																																								Wscom	137	4	4	5	3	4	5	3	5
																																								Wscom	138	6	5	7	6	6	5	5	6
																																								Wscom	139	4	4	4	4	4	5	3	4
																																								Wscom	140	3	3	3	3	4	4	3	3
																																								Wscom	141	5	4	5	5	5	4	4	3
																																								Wscom	142	7	7	7	7	7	7	7	7
																																								Wscom	143	4	3	3	5	3	3	3	3
																																								Wscom	144	3	3	4	3	2	3	4	5
																																								Wscom	145	3	4	5	3	2	4	5	6
																																								Wscom	146	7	7	7	7	7	7	7	7
																																								Wscom	147	1	7	2	1	1	7	6	5
																																								Wscom	148	1	2	1	1	1	2	1	1
																																								Wscom	149	1	1	1	1	1	1	1	1
																																								Wscom	150	5	4	4	5	4	3	3	3
																																								Wscom	151	1	1	1	1	1	1	1	1
																																								Wscom	152	5	5	4	5	5	5	5	5
																																								Wscom	153	3	2	2	3	3	2	2	1
																																								Wscom	154	3	2	2	4	4	2	1	2
																																								Wscom	155	5	4	5	6	4	4	4	3
																																								Wscom	156	1	1	1	2	2	1	1	1
																																								Wscom	157	2	2	2	2	2	2	2	4
																																								Wscom	158	2	1	2	2	2	1	1	2
																																								Wscom	159	1	1	1	1	2	1	1	1
																																								Wscom	160	1	1	1	1	2	1	1	1
																																								Wscom	161	3	3	3	4	5	4	3	2
																																								Wscom	162	2	3	5	1	1	3	4	5
																																								Wscom	163	1	1	1	2	2	1	1	1
																																								Wscom	164	5	2	4	5	4	3	2	2
																																								Wscom	165	2	1	1	2	3	1	1	1
																																								Wscom	166	1	1	1	2	1	1	1	1
																																								Wscom	167	3	2	4	2	2	2	2	5
																																								Wscom	168	2	1	2	3	4	2	1	1
																																								Wscom	169	1	1	1	2	2	1	1	1
																																								Wscom	170	3	3	3	4	5	3	3	2
																																								Wscom	171	1	1	1	2	3	1	1	1
																																								Wscom	172	1	1	1	1	1	1	1	1
																																								Wscom	173	2	1	1	2	3	1	1	1
																																								Wscom	174	4	5	5	3	4	5	5	6
																																								Wscom	175	2	1	2	3	3	1	1	1
																																								Wscom	176	2	1	1	2	2	1	1	1
																																								Wscom	177	2	1	2	2	2	1	1	1
																																								Wscom	178	1	1	1	1	2	1	1	1
																																								Wscom	179	2	2	2	2	3	2	1	1
																																								Wscom	180	2	1	1	2	4	1	1	1
																																								Wscom	181	2	3	4	1	2	3	4	5
																																								Wscom	182	1	4	2	1	1	2	7	5
																																								Wscom	183	2	2	2	1	3	2	2	2
																																								Wscom	184	1	2	2	1	2	1	2	3
																																								Wscom	185	1	1	1	1	3	1	1	1
																																								Wscom	186	3	5	6	1	3	5	6	7
																																								Wscom	187	5	5	4	5	5	5	5	5
																																								Wscom	188	1	2	1	1	4	1	1	1
																																								Wscom	189	1	1	1	2	4	1	1	1
																																								Wscom	190	1	3	3	1	1	2	5	5
																																								Wscom	191	1	3	2	1	1	2	7	6
																																								Wscom	193	2	1	1	2	3	1	1	1
																																								Wscom	194	1	1	1	1	4	1	1	1
																																								Wscom	195	1	3	2	1	1	2	6	5
																																								Wscom	196	2	3	5	1	2	2	4	5
																																								Wscom	197	2	2	2	1	3	2	2	2
																																								Wscom	198	3	5	4	2	5	6	6	6
																																								Wscom	199	5	7	5	4	6	7	7	7
																																								Wscom	200	5	7	5	4	5	7	7	7
																																								Wscom	201	1	3	3	1	1	2	5	5
																																								Wscom	202	3	5	5	2	4	5	6	6
																																								Wscom	203	6	7	6	5	7	7	7	7
																																								Wscom	204	2	5	5	1	3	5	5	5
																																								Wscom	205	4	6	5	3	5	6	7	7
																																								Wscom	206	2	3	6	2	1	4	6	7
																																								Wscom	207	7	7	7	6	5	6	7	7
																																								Wscom	208	3	3	5	2	7	7	2	4
																																								Wscom	209	1	1	1	1	1	1	1	1
																																								Wscom	210	1	4	1	1	1	3	4	3
[truncated: 44 more columns]

## Sheet: Fig4
The annual scale																										The monthly scale
The first-order basin						The second-order basin						The third-order basin						The grid-level								The first-order basin								The second-order basin								The third-order basin
Wsqua-caused			Wscom-caused			Wsqua-caused			Wscom-caused			Wsqua-caused			Wscom-caused			Wsqua-caused			Wscom-caused					Wsqua-caused				Wscom-caused				Wsqua-caused				Wscom-caused				Wsqua-caused				Wscom-caused
Id	level	cumulative	Id	level	cumulative	Id	level	cumulative	Id	level	cumulative	Id	level	cumulative	Id	level	cumulative	Id	level	cumulative	Id	level	cumulative		#month	pop_low	pop_mod	pop_sig	pop_sev	pop_low	pop_mod	pop_sig	pop_sev	pop_low	pop_mod	pop_sig	pop_sev	pop_low	pop_mod	pop_sig	pop_sev	pop_low	pop_mod	pop_sig	pop_sev	pop_low	pop_mod	pop_sig	pop_sev
2	low	0.0104	2	low	0.0104	76	low	0	76	low	0	87	low	0	87	low	0	1	low	0	1	low	0		0	556.414	355.355	1021.99	741.415	556.414	418.238	816.95	664.336	787.201	575.106	564.457	379.652	796.132	587.256	596.09	236.658	783.094	623.038	636.595	126.83	822.278	649.237	645.975	76.3949
7	low	0.067	8	low	0.1487	65	low	0	65	low	0	111	low	0	111	low	0	4	low	0	4	low	0		1	0	0	254.007	0	0	177.603	152.752	0	27.7071	215.418	289.789	13.4033	30.4613	301.413	242.425	77.7315	73.7793	228.214	325.396	39.3035	80.1518	312.468	264.678	37.2253
8	low	0.2053	9	low	0.4873	64	low	0.0001	64	low	0.0001	126	low	0	126	low	0	5	low	0	5	low	0		2	0	51.8467	51.8467	0	0	51.8467	205.042	77.0788	49.9805	340.854	275.69	17.4024	41.0495	254.511	329.452	59.4252	84.4338	277.684	145.747	59.6838	112.736	199.806	150.032	91.367
9	low	0.5438	7	moderate	0.5438	31	low	0.0004	31	low	0.0004	104	low	0.0001	109	low	0.0002	6	low	0	6	low	0		3	65.4614	193.425	35.4443	0	65.4614	65.4614	188.546	0	66.7834	76.28	107.359	19.8876	86.7839	124.429	105.041	32.0201	47.3751	119.182	97.008	214.988	36.6093	76.0064	172.286	121.986
3	significant	0.5919	3	significant	0.5919	23	low	0.0008	63	low	0.0026	109	low	0.0003	209	low	0.0003	9	low	0	9	low	0		4	0	574.118	0	0	188.546	461.595	0	0	13.808	132.129	76.5994	110.875	51.3765	49.4237	90.283	70.9715	46.0087	57.6215	61.9157	51.4459	93.8518	49.2684	60.5941	101.986
1	significant	0.6179	4	severe	0.6299	62	low	0.0037	62	low	0.0055	209	low	0.0003	104	low	0.0003	20	low	0	20	low	0		5	188.546	0	0	100.906	0	188.546	0	65.4614	35.8795	23.5028	7.48722	63.0674	43.0379	23.5028	0	63.4913	50.9615	15.4051	28.1457	47.0611	4.11194	36.7097	43.1509	35.4476
6	severe	0.7117	1	severe	0.6559	63	low	0.0059	23	low	0.0059	149	low	0.0004	149	low	0.0004	21	low	0	21	low	0		6	0	188.546	0	0	0	0	0	0	9.0262	0	41.9083	74.7421	9.0262	22.7548	0	72.0043	34.5312	33.7845	56.8757	89.97	22.4397	31.4329	14.9674	91.0323
4	severe	0.7498	6	severe	0.7498	61	low	0.0094	61	low	0.0094	134	low	0.0005	134	low	0.0005	22	low	0	22	low	0		7	0	0	0	0	0	0	0	0	66.7878	0	0	12.4503	77.5239	0	0	20.1183	61.476	8.36148	0	43.0299	59.5149	8.36148	0	64.8624
5	severe	0.8873	5	severe	0.8873	69	low	0.0099	60	low	0.0112	130	low	0.0008	121	low	0.0005	23	low	0	23	low	0		8	538.674	0	0	51.8467	538.674	0	0	0	28.8333	0	0	26.1193	37.5205	0	0	35.5727	46.8472	0	11.6074	65.4753	41.9703	0	11.6074	49.8021
10	severe	1	10	severe	1	68	low	0.0101	13	low	0.0123	121	low	0.0009	130	low	0.0009	24	low	0	24	low	0		9	0	0	0	127.963	0	0	0	179.81	176.355	0	0	95.2351	143.758	0	0	75.2514	31.7357	0	0	79.8815	16.2738	0	0	70.5383
						60	low	0.0118	69	low	0.0128	148	low	0.001	148	low	0.001	25	low	0	25	low	0		10	0	0	0	0	0	0	0	35.4443	84.9667	0	0	73.4063	41.5686	0	0	73.8353	54.2139	0	0	47.0493	50.1472	0	0	73.4985
						73	low	0.0119	32	low	0.0322	123	low	0.0015	123	low	0.0015	30	low	0	30	low	0		11	0	0	0	0	14.1957	0	0	0	9.58508	0	0	31.8945	3.95878	0	0	31.8945	23.6329	0	0	88.6988	7.39332	0	0	77.561
						13	low	0.013	68	low	0.0323	39	low	0.0015	48	low	0.0015	34	low	0	34	low	0		12	14.1957	0	0	341.159	0	0	0	341.159	6.37634	0	0	445.156	1.09336	0	0	514.316	25.201	0	0	409.873	15.8114	0	0	471.589
						46	low	0.0139	8	low	0.0329	48	low	0.0015	119	low	0.0035	39	low	0	39	low	0
						47	low	0.0191	54	low	0.0366	166	low	0.002	210	low	0.0052	42	low	0	42	low	0			The seasonal scale
						32	low	0.0385	73	low	0.0366	119	low	0.004	195	low	0.0054	43	low	0	43	low	0			The first-order basin								The second-order basin								The third-order basin
						45	low	0.0449	51	low	0.0474	210	low	0.0056	39	low	0.0054	44	low	0	44	low	0			Wsqua-caused				Wscom-caused				Wsqua-caused				Wscom-caused				Wsqua-caused				Wscom-caused
						8	low	0.0455	5	low	0.0482	147	low	0.0077	147	low	0.0074	45	low	0	45	low	0		#season	pop_low	pop_mod	pop_sig	pop_sev	pop_low	pop_mod	pop_sig	pop_sev	pop_low	pop_mod	pop_sig	pop_sev	pop_low	pop_mod	pop_sig	pop_sev	pop_low	pop_mod	pop_sig	pop_sev	pop_low	pop_mod	pop_sig	pop_sev
						54	low	0.0492	53	low	0.0561	195	low	0.0078	151	low	0.0076	46	low	0	46	low	0		0	556.414	1011.34	1021.99	741.415	556.414	1097.67	904.241	741.415	858.454	893.627	1013.17	453.187	867.643	881.843	893.442	416.544	947.076	977.732	925.045	308.418	983.127	1026.23	877.843	220.744
						51	low	0.0599	47	low	0.0613	73	low	0.0082	182	low	0.011	47	low	0	47	low	0		1	65.4614	351.953	341.298	0	254.007	77.0788	459.049	0	89.6402	331.29	231.413	84.0793	147.438	403.421	343.547	88.8002	65.646	256.357	269.562	206.558	117.697	211.16	359.511	181.252
						53	low	0.0679	1	low	0.0623	96	low	0.0083	73	low	0.0114	48	low	0	48	low	0		2	188.546	0	0	100.906	77.0788	188.546	0	65.4614	111.492	138.373	14.9896	146.726	120.173	78.0263	36.2626	145.46	176.33	102.644	95.1398	122.796	139.728	102.573	89.9424	181.674
						5	low	0.0687	7	low	0.0624	151	low	0.0085	45	low	0.0118	59	low	0	59	low	0		3	0	0	0	179.81	0	0	0	127.963	196.306	0	103.722	153.291	197.288	0	90.0388	124.806	78.8407	26.556	61.9356	170.871	69.0861	23.3289	24.3859	174.214
						35	low	0.0852	43	low	0.0757	182	low	0.012	194	low	0.0124	67	low	0	67	low	0		4	552.87	0	0	341.159	475.791	0	0	428.45	107.398	0	0	526.007	30.7485	0	0	587.68	95.3974	0	11.6074	554.647	53.651	0	11.6074	605.407
						1	low	0.0862	39	low	0.1069	157	low	0.0142	191	low	0.0135	68	low	0	68	low	0
						7	low	0.0863	46	low	0.1079	194	low	0.0148	2	low	0.0137	69	low	0	69	low	0
						43	low	0.0996	33	low	0.1551	45	low	0.0152	96	low	0.0138	70	low	0	70	low	0
						58	low	0.1062	57	low	0.1633	76	low	0.0153	160	low	0.0154	71	low	0	71	low	0
						57	low	0.1145	58	low	0.1699	191	low	0.0165	172	low	0.0189	72	low	0	72	low	0
						39	low	0.1457	37	low	0.224	2	low	0.0166	169	low	0.0197	73	low	0	73	low	0
						33	low	0.1929	50	low	0.2374	80	low	0.0168	190	low	0.0211	76	low	0	76	low	0
						36	low	0.2096	55	low	0.2484	171	low	0.0183	185	low	0.0229	80	low	0	80	low	0
						34	low	0.2254	52	moderate	0.2639	16	low	0.0183	201	low	0.0231	84	low	0	84	low	0
						50	low	0.2388	71	moderate	0.2642	160	low	0.0198	163	low	0.0242	86	low	0	86	low	0
						55	low	0.2498	35	moderate	0.2808	172	low	0.0234	178	low	0.0272	87	low	0	87	low	0
						37	low	0.3039	38	moderate	0.298	177	low	0.0243	159	low	0.0311	92	low	0	92	low	0
						52	moderate	0.3194	59	moderate	0.3122	169	low	0.0251	156	low	0.0356	93	low	0	93	low	0
						25	moderate	0.3198	45	moderate	0.3186	185	low	0.0269	166	low	0.036	94	low	0	94	low	0
						59	moderate	0.334	36	moderate	0.3353	190	low	0.0283	76	low	0.0362	95	low	0	95	low	0
						71	moderate	0.3343	34	moderate	0.3512	201	low	0.0286	33	low	0.0368	96	low	0	96	low	0
						38	moderate	0.3515	24	significant	0.3588	163	low	0.0296	189	low	0.0381	97	low	0	97	low	0
						24	significant	0.3591	40	significant	0.3901	181	low	0.0325	188	low	0.0415	98	low	0	98	low	0
						67	significant	0.3638	67	significant	0.3948	178	low	0.0355	32	low	0.0429	99	low	0	99	low	0
						40	significant	0.3952	4	significant	0.4123	159	low	0.0394	184	low	0.0477	102	low	0	102	low	0
						48	significant	0.4159	25	significant	0.4127	167	low	0.0402	171	low	0.0492	103	low	0	103	low	0
						3	significant	0.4294	41	significant	0.4474	156	low	0.0446	16	low	0.0492	105	low	0	105	low	0
						4	significant	0.4469	3	severe	0.4609	193	low	0.047	80	low	0.0494	116	low	0	116	low	0
						41	significant	0.4816	6	severe	0.4628	33	low	0.0476	120	low	0.0518	118	low	0	118	low	0
						27	significant	0.4836	48	severe	0.4835	189	low	0.0489	181	low	0.0547	119	low	0	119	low	0
						66	significant	0.4872	19	severe	0.4912	32	low	0.0504	193	low	0.057	120	low	0	120	low	0
						44	significant	0.4973	27	severe	0.4932	188	low	0.0537	183	low	0.0629	121	low	0	121	low	0
						6	severe	0.4992	2	severe	0.5058	183	low	0.0596	173	low	0.0642	123	low	0	123	low	0
						19	severe	0.5069	56	severe	0.5527	184	low	0.0644	165	low	0.0656	124	low	0	124	low	0
						2	severe	0.5195	44	severe	0.5628	120	low	0.0669	1	low	0.0664	125	low	0	125	low	0
						77	severe	0.525	29	severe	0.571	208	low	0.0669	54	low	0.0671	127	low	0	127	low	0
						56	severe	0.5719	72	severe	0.5736	179	low	0.0706	78	low	0.0672	130	low	0	130	low	0
						29	severe	0.5802	66	severe	0.5772	197	low	0.0752	158	low	0.0688	131	low	0	131	low	0
						14	severe	0.5899	11	severe	0.5838	173	low	0.0765	176	low	0.0715	133	low	0	133	low	0
						28	severe	0.6352	10	severe	0.5853	165	low	0.0779	27	low	0.0717	134	low	0	134	low	0
						72	severe	0.6377	9	severe	0.5887	1	low	0.0787	197	low	0.0763	135	low	0	135	low	0
						11	severe	0.6443	14	severe	0.5984	54	low	0.0794	6	low	0.0765	141	low	0	141	low	0
						10	severe	0.6458	12	severe	0.6141	78	low	0.0795	162	low	0.0939	142	low	0	142	low	0
						9	severe	0.6491	42	severe	0.6681	158	low	0.0812	177	low	0.0949	143	low	0	143	low	0
						12	severe	0.6649	20	severe	0.7258	176	low	0.0838	180	low	0.1034	144	low	0	144	low	0
						70	severe	0.6655	28	severe	0.771	6	low	0.084	103	low	0.105	145	low	0	145	low	0
						75	severe	0.6704	21	severe	0.7773	27	low	0.0842	157	low	0.1073	146	low	0	146	low	0
						74	severe	0.679	70	severe	0.7779	206	low	0.0908	196	low	0.1096	148	low	0	148	low	0
						42	severe	0.7329	22	severe	0.8126	162	low	0.1082	179	low	0.1134	149	low	0	149	low	0
						20	severe	0.7906	30	severe	0.825	135	low	0.1148	206	low	0.12	150	low	0	150	low	0
						30	severe	0.803	74	severe	0.8336	180	low	0.1233	8	low	0.1212	151	low	0	151	low	0
						15	severe	0.8336	75	severe	0.8384	164	low	0.1293	175	low	0.1235	152	low	0	152	low	0
						22	severe	0.8683	15	severe	0.8691	103	low	0.1309	204	low	0.1287	153	low	0	153	low	0
						18	severe	0.8995	77	severe	0.8746	196	low	0.1332	168	low	0.1336	156	low	0	156	low	0
						21	severe	0.9058	26	severe	0.8922	117	low	0.1353	13	low	0.1336	159	low	0	159	low	0
						17	severe	0.969	17	severe	0.9554	144	low	0.1512	7	low	0.1338	160	low	0	160	low	0
						16	severe	0.9824	18	severe	0.9866	8	low	0.1525	167	moderate	0.1345	167	low	0	167	low	0
						26	severe	1	16	severe	1	204	low	0.1577	153	moderate	0.1433	170	low	0	170	low	0
												175	low	0.1599	3	moderate	0.1439	171	low	0	171	low	0
												129	low	0.1654	128	moderate	0.1787	172	low	0	172	low	0
												168	low	0.1703	186	moderate	0.1892	173	low	0	173	low	0
												132	low	0.1721	5	moderate	0.1898	177	low	0	177	low	0
												174	low	0.1864	135	moderate	0.1963	178	low	0	178	low	0
												13	low	0.1864	19	moderate	0.1982	179	low	0	179	low	0
												7	low	0.1867	154	moderate	0.2089	180	low	0	180	low	0
												153	moderate	0.1954	40	moderate	0.2095	187	low	0	187	low	0
												68	moderate	0.1955	117	moderate	0.2116	191	low	0	191	low	0
												128	moderate	0.2302	202	moderate	0.2247	192	low	0	192	low	0
												3	moderate	0.2308	144	moderate	0.2407	195	low	0	195	low	0
												5	moderate	0.2314	129	moderate	0.2461	204	low	0	204	low	0
												186	moderate	0.242	208	moderate	0.2462	205	low	0	205	low	0
												60	moderate	0.2423	140	moderate	0.2571	206	low	0	206	low	0
												93	moderate	0.2434	198	moderate	0.2635	207	low	0	207	low	0
												19	moderate	0.2453	161	moderate	0.2789	209	low	0	209	low	0
												154	moderate	0.2559	170	moderate	0.3016	211	low	0	211	low	0
												145	moderate	0.2679	145	moderate	0.3136	212	low	0	212	low	0
												198	moderate	0.2743	143	significant	0.3197	215	low	0	215	low	0
												40	moderate	0.2749	132	significant	0.3215	216	low	0	216	low	0
												202	moderate	0.2881	137	significant	0.3235	228	low	0	228	low	0
												18	moderate	0.2899	205	significant	0.3325	233	low	0	233	low	0
												140	moderate	0.3009	108	significant	0.3328	234	low	0	234	low	0
												161	moderate	0.3162	174	significant	0.3471	235	low	0	235	low	0
												170	moderate	0.339	139	significant	0.3556	236	low	0	236	low	0
												205	moderate	0.3479	131	significant	0.3615	237	low	0	237	low	0
												143	significant	0.354	93	significant	0.3626	239	low	0	239	low	0
												25	significant	0.3541	136	significant	0.3814	240	low	0	240	low	0
												108	significant	0.3544	60	significant	0.3818	241	low	0	241	low	0
												59	significant	0.3552	133	severe	0.3911	244	low	0	244	low	0
												137	significant	0.3572	59	severe	0.3919	245	low	0	245	low	0
												187	significant	0.3779	150	severe	0.4029	255	low	0	255	low	0
												51	significant	0.38	94	severe	0.4042	256	low	0	256	low	0
												131	significant	0.3858	122	severe	0.4098	261	low	0	261	low	0
												207	significant	0.3872	41	severe	0.4122	266	low	0	266	low	0
												139	significant	0.3957	141	severe	0.4206	267	low	0	267	low	0
												74	significant	0.3964	4	severe	0.424	268	low	0	268	low	0
												136	significant	0.4153	9	severe	0.4249	269	low	0	269	low	0
												94	significant	0.4166	187	severe	0.4456	271	low	0	271	low	0
												155	significant	0.4267	21	severe	0.4466	273	low	0	273	low	0
												82	severe	0.427	74	severe	0.4474	274	low	0	274	low	0
												133	severe	0.4363	92	severe	0.4502	288	low	0	288	low	0
												150	severe	0.4473	18	severe	0.452	289	low	0	289	low	0
												41	severe	0.4497	164	severe	0.4579	318	low	0	318	low	0
												122	severe	0.4552	11	severe	0.4638	323	low	0	323	low	0
												113	severe	0.4602	152	severe	0.4803	335	low	0	335	low	0
												141	severe	0.4687	12	severe	0.4822	336	low	0	336	low	0
												4	severe	0.4721	200	severe	0.5115	337	low	0	337	low	0
												9	severe	0.473	26	severe	0.5135	338	low	0	338	low	0
												21	severe	0.474	25	severe	0.5135	339	low	0	339	low	0
												92	severe	0.4769	155	severe	0.5235	340	low	0	340	low	0
												203	severe	0.4872	14	severe	0.5236	357	low	0	357	low	0
												11	severe	0.4931	115	severe	0.5286	370	low	0	370	low	0
												200	severe	0.5223	90	severe	0.5316	376	low	0	376	low	0
												152	severe	0.5388	24	severe	0.5322	393	low	0	393	low	0
												12	severe	0.5407	199	severe	0.5499	395	low	0	395	low	0
												56	severe	0.5463	113	severe	0.555	396	low	0	396	low	0
												26	severe	0.5483	36	severe	0.5587	397	low	0	397	low	0
												36	severe	0.5521	68	severe	0.5588	409	low	0	409	low	0
												115	severe	0.557	56	severe	0.5644	410	low	0	410	low	0
												14	severe	0.5571	20	severe	0.571	411	low	0	411	low	0
												199	severe	0.5748	50	severe	0.5784	414	low	0	414	low	0
												106	severe	0.5787	51	severe	0.5805	433	low	0	433	low	0
												65	severe	0.5792	124	severe	0.5862	434	low	0	434	low	0
												90	severe	0.5822	10	severe	0.5948	441	low	0	441	low	0
												22	severe	0.5833	65	severe	0.5953	442	low	0	442	low	0
												24	severe	0.584	31	severe	0.5968	443	low	0	443	low	0
												50	severe	0.5914	29	severe	0.5983	444	low	0	444	low	0
												95	severe	0.5966	125	severe	0.5998	459	low	0	459	low	0
												75	severe	0.609	127	severe	0.6025	484	low	0	484	low	0
												37	severe	0.6109	203	severe	0.6128	485	low	0	485	low	0
												20	severe	0.6175	30	severe	0.614	486	low	0	486	low	0
												124	severe	0.6232	43	severe	0.6182	494	low	0	494	low	0
												43	severe	0.6273	71	severe	0.6198	495	low	0	495	low	0
												10	severe	0.636	138	severe	0.6246	506	low	0	506	low	0
												66	severe	0.6385	106	severe	0.6285	510	low	0	510	low	0
												91	severe	0.6414	46	severe	0.6369	511	low	0	511	low	0
												31	severe	0.6429	82	severe	0.6371	538	low	0	538	low	0
												125	severe	0.6444	37	severe	0.639	539	low	0	539	low	0
												29	severe	0.6459	91	severe	0.6419	540	low	0	540	low	0
												127	severe	0.6486	23	severe	0.654	541	low	0	541	low	0
												101	severe	0.6543	101	severe	0.6597	542	low	0	542	low	0
												55	severe	0.6556	95	severe	0.6649	543	low	0	543	low	0
												71	severe	0.6572	42	severe	0.6677	548	low	0	548	low	0
												23	severe	0.6692	15	severe	0.6682	549	low	0	549	low	0
												62	severe	0.6698	110	severe	0.6699	550	low	0	550	low	0
												30	severe	0.671	105	severe	0.6712	566	low	0	566	low	0
												99	severe	0.6736	99	severe	0.6738	567	low	0	567	low	0
												138	severe	0.6785	116	severe	0.6861	568	low	0	568	low	0
												53	severe	0.6808	112	severe	0.6904	570	low	0	570	low	0
												63	severe	0.6849	114	severe	0.7272	600	low	0	600	low	0
												42	severe	0.6877	207	severe	0.7286	601	low	0	601	low	0
												46	severe	0.696	118	severe	0.7334	602	low	0	602	low	0
												38	severe	0.6968	98	severe	0.7472	603	low	0	603	low	0
												107	severe	0.7141	142	severe	0.7646	604	low	0	604	low	0
												85	severe	0.7337	107	severe	0.7819	605	low	0	605	low	0
												17	severe	0.7408	28	severe	0.7823	606	low	0	606	low	0
												105	severe	0.7421	17	severe	0.7893	607	low	0	607	low	0
												112	severe	0.7463	55	severe	0.7906	608	low	0	608	low	0
												116	severe	0.7587	62	severe	0.7912	610	low	0	610	low	0
												58	severe	0.7592	102	severe	0.8008	613	low	0	613	low	0
												102	severe	0.7688	75	severe	0.8132	616	low	0	616	low	0
												34	severe	0.7691	22	severe	0.8144	618	low	0	618	low	0
												28	severe	0.7696	66	severe	0.8169	619	low	0	619	low	0
												110	severe	0.7712	34	severe	0.8172	655	low	0	655	low	0
												15	severe	0.7718	100	severe	0.8212	667	low	0	667	low	0
												72	severe	0.7765	58	severe	0.8218	668	low	0	668	low	0
												98	severe	0.7903	47	severe	0.8225	669	low	0	669	low	0
												47	severe	0.791	89	severe	0.8267	670	low	0	670	low	0
												49	severe	0.7986	53	severe	0.8291	671	low	0	671	low	0
												114	severe	0.8355	38	severe	0.8299	672	low	0	672	low	0
												86	severe	0.8471	35	severe	0.8302	673	low	0	673	low	0
												88	severe	0.852	49	severe	0.8378	674	low	0	674	low	0
												61	severe	0.8528	88	severe	0.8427	677	low	0	677	low	0
												70	severe	0.8659	146	severe	0.8599	678	low	0	678	low	0
												118	severe	0.8707	61	severe	0.8606	681	low	0	681	low	0
												100	severe	0.8748	57	severe	0.865	682	low	0	682	low	0
												142	severe	0.8922	84	severe	0.8681	683	low	0	683	low	0
												35	severe	0.8925	72	severe	0.8728	684	low	0	684	low	0
												44	severe	0.8934	44	severe	0.8737	685	low	0	685	low	0
												77	severe	0.903	63	severe	0.8778	698	low	0	698	low	0
												81	severe	0.9164	64	severe	0.8997	725	low	0	725	low	0
												89	severe	0.9206	69	severe	0.9034	735	low	0	735	low	0
												57	severe	0.925	70	severe	0.9165	741	low	0	741	low	0
												84	severe	0.928	86	severe	0.9281	743	low	0	743	low	0
												64	severe	0.95	97	severe	0.9365	744	low	0	744	low	0
												67	severe	0.958	85	severe	0.9562	745	low	0	745	low	0
												79	severe	0.9698	67	severe	0.9642	746	low	0	746	low	0
												146	severe	0.9869	81	severe	0.9776	747	low	0	747	low	0
												97	severe	0.9953	83	severe	0.9784	748	low	0	748	low	0
												69	severe	0.999	77	severe	0.9881	749	low	0	749	low	0
												52	severe	0.9991	52	severe	0.9882	753	low	0	753	low	0
												83	severe	1	79	severe	1	760	low	0	760	low	0
																		761	low	0	761	low	0
																		770	low	0	770	low	0
																		772	low	0	772	low	0
																		773	low	0	773	low	0
																		809	low	0	809	low	0
																		810	low	0	810	low	0
																		811	low	0	811	low	0
																		814	low	0	814	low	0
																		815	low	0	815	low	0
																		824	low	0	824	low	0
																		826	low	0	826	low	0
																		827	low	0	827	low	0
																		828	low	0	828	low	0
																		829	low	0	829	low	0
																		830	low	0	830	low	0
																		831	low	0	831	low	0
																		832	low	0	832	low	0
																		833	low	0	833	low	0
																		834	low	0	834	low	0
																		835	low	0	835	low	0
																		837	low	0	837	low	0
																		838	low	0	838	low	0
																		841	low	0	841	low	0
																		842	low	0	842	low	0
																		845	low	0	845	low	0
																		848	low	0	848	low	0
																		853	low	0	853	low	0
																		854	low	0	854	low	0
																		857	low	0	857	low	0
																		894	low	0	894	low	0
																		895	low	0	895	low	0
																		903	low	0	903	low	0
																		915	low	0	915	low	0
																		916	low	0	916	low	0
																		917	low	0	917	low	0
																		918	low	0	918	low	0
																		919	low	0	919	low	0
																		920	low	0	920	low	0
																		921	low	0	921	low	0
																		922	low	0	922	low	0
																		923	low	0	923	low	0
																		924	low	0	924	low	0
																		925	low	0	925	low	0
																		926	low	0	926	low	0
																		927	low	0	927	low	0
																		928	low	0	928	low	0
																		929	low	0	929	low	0
																		930	low	0	930	low	0
																		931	low	0	931	low	0
																		932	low	0	932	low	0
																		935	low	0	935	low	0
																		942	low	0	942	low	0
																		945	low	0	945	low	0
																		983	low	0	983	low	0
																		993	low	0	993	low	0
																		997	low	0	997	low	0
																		998	low	0	998	low	0
																		1006	low	0	1006	low	0
																		1009	low	0	1009	low	0
																		1010	low	0	1010	low	0
																		1011	low	0	1011	low	0
																		1012	low	0	1012	low	0
																		1013	low	0	1013	low	0
																		1014	low	0	1014	low	0
																		1015	low	0	1015	low	0
																		1016	low	0	1016	low	0
																		1017	low	0	1017	low	0
																		1018	low	0	1018	low	0
																		1023	low	0	1023	low	0
																		1024	low	0	1024	low	0
																		1061	low	0	1061	low	0
																		1082	low	0	1082	low	0
																		1087	low	0	1087	low	0
																		1088	low	0	1088	low	0
																		1089	low	0	1089	low	0
																		1090	low	0	1090	low	0
																		1096	low	0	1096	low	0
																		1098	low	0	1098	low	0
																		1101	low	0	1101	low	0
																		1102	low	0	1102	low	0
																		1103	low	0	1103	low	0
																		1165	low	0	1165	low	0
																		1166	low	0	1166	low	0
																		1168	low	0	1168	low	0
																		1169	low	0	1169	low	0
																		1170	low	0	1170	low	0
																		1171	low	0	1171	low	0
																		1172	low	0	1172	low	0
																		1173	low	0	1173	low	0
																		1174	low	0	1174	low	0
																		1175	low	0	1175	low	0
																		1176	low	0	1176	low	0
																		1177	low	0	1177	low	0
																		1178	low	0	1178	low	0
																		1179	low	0	1179	low	0
																		1182	low	0	1182	low	0
																		1183	low	0	1183	low	0
																		1189	low	0	1189	low	0
																		1195	low	0	1195	low	0
																		1196	low	0	1196	low	0
																		1197	low	0	1197	low	0
																		1198	low	0	1198	low	0
																		1202	low	0	1202	low	0
																		1265	low	0	1265	low	0
																		1273	low	0	1273	low	0
																		1274	low	0	1274	low	0
																		1275	low	0	1275	low	0
																		1280	low	0	1280	low	0
																		1281	low	0	1281	low	0
																		1283	low	0	1283	low	0
																		1290	low	0	1290	low	0
																		1291	low	0	1291	low	0
																		1292	low	0	1292	low	0
																		1351	low	0	1351	low	0
																		1359	low	0	1359	low	0
																		1360	low	0	1360	low	0
																		1361	low	0	1361	low	0
																		1366	low	0	1366	low	0
																		1368	low	0	1368	low	0
																		1369	low	0	1369	low	0
																		1376	low	0	1376	low	0
																		1377	low	0	1377	low	0
																		1385	low	0	1385	low	0
																		1386	low	0	1386	low	0
																		1387	low	0	1387	low	0
																		1389	low	0	1389	low	0
																		1390	low	0	1390	low	0
																		1391	low	0	1391	low	0
																		1392	low	0	1392	low	0
																		1460	low	0	1460	low	0
																		1464	low	0	1464	low	0
																		1465	low	0	1465	low	0
																		1470	low	0	1470	low	0
																		1471	low	0	1471	low	0
																		1472	low	0	1472	low	0
																		1488	low	0	1488	low	0
																		1489	low	0	1489	low	0
																		1490	low	0	1490	low	0
																		1491	low	0	1491	low	0
																		1492	low	0	1492	low	0
																		1495	low	0	1495	low	0
																		1496	low	0	1496	low	0
																		1569	low	0	1569	low	0
																		1577	low	0	1577	low	0
																		1578	low	0	1578	low	0
																		1579	low	0	1579	low	0
																		1580	low	0	1580	low	0
																		1581	low	0	1581	low	0
																		1582	low	0	1582	low	0
																		1583	low	0	1583	low	0
																		1584	low	0	1584	low	0
																		1585	low	0	1585	low	0
																		1586	low	0	1586	low	0
																		1587	low	0	1587	low	0
																		1594	low	0	1594	low	0
																		1597	low	0	1597	low	0
																		1598	low	0	1598	low	0
																		1599	low	0	1599	low	0
																		1669	low	0	1669	low	0
																		1673	low	0	1673	low	0
																		1674	low	0	1674	low	0
																		1675	low	0	1675	low	0
																		1676	low	0	1676	low	0
																		1677	low	0	1677	low	0
																		1681	low	0	1681	low	0
																		1682	low	0	1682	low	0
																		1683	low	0	1683	low	0
																		1684	low	0	1684	low	0
																		1685	low	0	1685	low	0
																		1686	low	0	1686	low	0
																		1687	low	0	1687	low	0
																		1688	low	0	1688	low	0
																		1689	low	0	1689	low	0
																		1690	low	0	1690	low	0
																		1691	low	0	1691	low	0
																		1692	low	0	1692	low	0
																		1693	low	0	1693	low	0
																		1694	low	0	1694	low	0
																		1695	low	0	1695	low	0
																		1696	low	0	1696	low	0
																		1697	low	0	1697	low	0
																		1699	low	0	1699	low	0
																		1700	low	0	1700	low	0
																		1701	low	0	1701	low	0
																		1702	low	0	1702	low	0
																		1706	low	0	1706	low	0
																		1709	low	0	1709	low	0
																		1711	low	0	1711	low	0
																		1772	low	0	1772	low	0
																		1773	low	0	1773	low	0
																		1774	low	0	1774	low	0
																		1775	low	0	1775	low	0
																		1776	low	0	1776	low	0
																		1777	low	0	1777	low	0
																		1778	low	0	1778	low	0
																		1779	low	0	1779	low	0
																		1780	low	0	1780	low	0
																		1781	low	0	1781	low	0
																		1785	low	0	1785	low	0
																		1786	low	0	1786	low	0
																		1787	low	0	1787	low	0
																		1788	low	0	1788	low	0
																		1789	low	0	1789	low	0
																		1790	low	0	1790	low	0
																		1791	low	0	1791	low	0
																		1792	low	0	1792	low	0
																		1793	low	0	1793	low	0
																		1795	low	0	1795	low	0
																		1796	low	0	1796	low	0
																		1797	low	0	1797	low	0
																		1798	low	0	1798	low	0
																		1799	low	0	1799	low	0
																		1800	low	0	1800	low	0
																		1801	low	0	1801	low	0
																		1802	low	0	1802	low	0
																		1803	low	0	1803	low	0
																		1804	low	0	1804	low	0
																		1805	low	0	1805	low	0
																		1806	low	0	1806	low	0
																		1807	low	0	1807	low	0
																		1877	low	0	1877	low	0
																		1878	low	0	1878	low	0
																		1879	low	0	1879	low	0
																		1880	low	0	1880	low	0
																		1881	low	0	1881	low	0
																		1882	low	0	1882	low	0
																		1883	low	0	1883	low	0
																		1884	low	0	1884	low	0
																		1885	low	0	1885	low	0
																		1886	low	0	1886	low	0
																		1887	low	0	1887	low	0
																		1888	low	0	1888	low	0
																		1889	low	0	1889	low	0
																		1890	low	0	1890	low	0
																		1894	low	0	1894	low	0
																		1895	low	0	1895	low	0
																		1896	low	0	1896	low	0
																		1897	low	0	1897	low	0
																		1898	low	0	1898	low	0
																		1899	low	0	1899	low	0
																		1900	low	0	1900	low	0
																		1901	low	0	1901	low	0
																		1902	low	0	1902	low	0
																		1903	low	0	1903	low	0
																		1904	low	0	1904	low	0
																		1905	low	0	1905	low	0
																		1906	low	0	1906	low	0
																		1907	low	0	1907	low	0
																		1908	low	0	1908	low	0
																		1909	low	0	1909	low	0
																		1910	low	0	1910	low	0
																		1911	low	0	1911	low	0
																		1912	low	0	1912	low	0
																		1913	low	0	1913	low	0
																		1915	low	0	1915	low	0
																		1916	low	0	1916	low	0
																		1917	low	0	1917	low	0
																		1919	low	0	1919	low	0
																		1920	low	0	1920	low	0
																		1923	low	0	1923	low	0
																		1931	low	0	1931	low	0
																		1932	low	0	1932	low	0
																		1992	low	0	1992	low	0
																		1993	low	0	1993	low	0
																		1994	low	0	1994	low	0
																		2003	low	0	2003	low	0
																		2004	low	0	2004	low	0
																		2005	low	0	2005	low	0
																		2014	low	0	2014	low	0
																		2018	low	0	2018	low	0
																		2019	low	0	2019	low	0
																		2020	low	0	2020	low	0
																		2021	low	0	2021	low	0
																		2022	low	0	2022	low	0
																		2023	low	0	2023	low	0
																		2024	low	0	2024	low	0
																		2025	low	0	2025	low	0
																		2026	low	0	2026	low	0
																		2027	low	0	2027	low	0
																		2028	low	0	2028	low	0
																		2029	low	0	2029	low	0
																		2030	low	0	2030	low	0
																		2031	low	0	2031	low	0
																		2032	low	0	2032	low	0
																		2033	low	0	2033	low	0
																		2034	low	0	2034	low	0
																		2035	low	0	2035	low	0
																		2036	low	0	2036	low	0
																		2037	low	0	2037	low	0
																		2038	low	0	2038	low	0
																		2039	low	0	2039	low	0
																		2040	low	0	2040	low	0
																		2041	low	0	2041	low	0
																		2042	low	0	2042	low	0
																		2043	low	0	2043	low	0
																		2044	low	0	2044	low	0
																		2045	low	0	2045	low	0
																		2046	low	0	2046	low	0
																		2048	low	0	2048	low	0
																		2049	low	0	2049	low	0
																		2121	low	0	2121	low	0
																		2122	low	0	2122	low	0
																		2126	low	0	2126	low	0
																		2127	low	0	2127	low	0
																		2128	low	0	2128	low	0
																		2129	low	0	2129	low	0
																		2139	low	0	2139	low	0
																		2140	low	0	2140	low	0
																		2141	low	0	2141	low	0
																		2156	low	0	2156	low	0
																		2157	low	0	2157	low	0
																		2158	low	0	2158	low	0
																		2159	low	0	2159	low	0
																		2160	low	0	2160	low	0
																		2161	low	0	2161	low	0
																		2162	low	0	2162	low	0
																		2165	low	0	2165	low	0
																		2166	low	0	2166	low	0
																		2167	low	0	2167	low	0
																		2168	low	0	2168	low	0
																		2169	low	0	2169	low	0
																		2170	low	0	2170	low	0
																		2171	low	0	2171	low	0
																		2172	low	0	2172	low	0
																		2173	low	0	2173	low	0
																		2174	low	0	2174	low	0
																		2175	low	0	2175	low	0
																		2176	low	0	2176	low	0
																		2178	low	0	2178	low	0
																		2179	low	0	2179	low	0
																		2180	low	0	2180	low	0
																		2181	low	0	2181	low	0
																		2182	low	0	2182	low	0
																		2183	low	0	2183	low	0
																		2184	low	0	2184	low	0
																		2185	low	0	2185	low	0
																		2186	low	0	2186	low	0
																		2188	low	0	2188	low	0
																		2189	low	0	2189	low	0
																		2190	low	0	2190	low	0
																		2191	low	0	2191	low	0
																		2192	low	0	2192	low	0
																		2193	low	0	2193	low	0
																		2194	low	0	2194	low	0
																		2199	low	0	2199	low	0
																		2264	low	0	2264	low	0
																		2265	low	0	2265	low	0
																		2266	low	0	2266	low	0
																		2267	low	0	2267	low	0
																		2268	low	0	2268	low	0
																		2270	low	0	2270	low	0
																		2271	low	0	2271	low	0
																		2295	low	0	2295	low	0
																		2296	low	0	2296	low	0
																		2297	low	0	2297	low	0
																		2298	low	0	2298	low	0
																		2299	low	0	2299	low	0
																		2301	low	0	2301	low	0
																		2302	low	0	2302	low	0
																		2303	low	0	2303	low	0
																		2306	low	0	2306	low	0
																		2307	low	0	2307	low	0
																		2308	low	0	2308	low	0
																		2309	low	0	2309	low	0
																		2310	low	0	2310	low	0
																		2311	low	0	2311	low	0
																		2312	low	0	2312	low	0
																		2313	low	0	2313	low	0
																		2314	low	0	2314	low	0
																		2315	low	0	2315	low	0
																		2316	low	0	2316	low	0
																		2317	low	0	2317	low	0
																		2318	low	0	2318	low	0
																		2319	low	0	2319	low	0
																		2321	low	0	2321	low	0
																		2322	low	0	2322	low	0
																		2323	low	0	2323	low	0
																		2324	low	0	2324	low	0
																		2327	low	0	2327	low	0
																		2328	low	0	2328	low	0
																		2329	low	0	2329	low	0
																		2330	low	0	2330	low	0
																		2331	low	0	2331	low	0
																		2334	low	0	2334	low	0
																		2341	low	0	2341	low	0
																		2406	low	0	2406	low	0
																		2407	low	0	2407	low	0
																		2408	low	0	2408	low	0
																		2409	low	0	2409	low	0
																		2413	low	0	2413	low	0
																		2414	low	0	2414	low	0
																		2439	low	0	2439	low	0
																		2440	low	0	2440	low	0
																		2444	low	0	2444	low	0
																		2445	low	0	2445	low	0
																		2446	low	0	2446	low	0
																		2447	low	0	2447	low	0
																		2449	low	0	2449	low	0
																		2450	low	0	2450	low	0
																		2451	low	0	2451	low	0
																		2452	low	0	2452	low	0
																		2453	low	0	2453	low	0
																		2455	low	0	2455	low	0
																		2456	low	0	2456	low	0
																		2457	low	0	2457	low	0
																		2458	low	0	2458	low	0
																		2459	low	0	2459	low	0
																		2460	low	0	2460	low	0
																		2461	low	0	2461	low	0
																		2462	low	0	2462	low	0
																		2463	low	0	2463	low	0
																		2464	low	0	2464	low	0
																		2465	low	0	2465	low	0
																		2469	low	0	2469	low	0
																		2470	low	0	2470	low	0
																		2472	low	0	2472	low	0
																		2473	low	0	2473	low	0
																		2478	low	0	2478	low	0
																		2480	low	0	2480	low	0
																		2551	low	0	2551	low	0
																		2552	low	0	2552	low	0
																		2553	low	0	2553	low	0
																		2554	low	0	2554	low	0
																		2555	low	0	2555	low	0
																		2556	low	0	2556	low	0
																		2557	low	0	2557	low	0
																		2558	low	0	2558	low	0
																		2585	low	0	2585	low	0
																		2586	low	0	2586	low	0
																		2587	low	0	2587	low	0
																		2588	low	0	2588	low	0
																		2589	low	0	2589	low	0
																		2591	low	0	2591	low	0
																		2592	low	0	2592	low	0
																		2593	low	0	2593	low	0
																		2594	low	0	2594	low	0
																		2596	low	0	2596	low	0
																		2598	low	0	2598	low	0
																		2599	low	0	2599	low	0
																		2600	low	0	2600	low	0
																		2601	low	0	2601	low	0
																		2602	low	0	2602	low	0
																		2603	low	0	2603	low	0
																		2604	low	0	2604	low	0
																		2605	low	0	2605	low	0
																		2606	low	0	2606	low	0
																		2608	low	0	2608	low	0
																		2609	low	0	2609	low	0
																		2610	low	0	2610	low	0
																		2612	low	0	2612	low	0
																		2614	low	0	2614	low	0
																		2620	low	0	2620	low	0
																		2621	low	0	2621	low	0
																		2698	low	0	2698	low	0
																		2699	low	0	2699	low	0
																		2700	low	0	2700	low	0
																		2701	low	0	2701	low	0
																		2702	low	0	2702	low	0
																		2703	low	0	2703	low	0
																		2704	low	0	2704	low	0
																		2717	low	0	2717	low	0
																		2727	low	0	2727	low	0
																		2729	low	0	2729	low	0
																		2730	low	0	2730	low	0
																		2731	low	0	2731	low	0
																		2732	low	0	2732	low	0
																		2733	low	0	2733	low	0
																		2734	low	0	2734	low	0
																		2738	low	0	2738	low	0
																		2740	low	0	2740	low	0
																		2741	low	0	2741	low	0
																		2746	low	0	2746	low	0
																		2747	low	0	2747	low	0
																		2748	low	0	2748	low	0
																		2749	low	0	2749	low	0
																		2751	low	0	2751	low	0
																		2752	low	0	2752	low	0
																		2753	low	0	2753	low	0
																		2756	low	0	2756	low	0
																		2758	low	0	2758	low	0
																		2760	low	0	2760	low	0
																		2840	low	0	2840	low	0
																		2841	low	0	2841	low	0
																		2842	low	0	2842	low	0
																		2843	low	0	2843	low	0
																		2844	low	0	2844	low	0
																		2845	low	0	2845	low	0
																		2846	low	0	2846	low	0
																		2847	low	0	2847	low	0
																		2848	low	0	2848	low	0
																		2849	low	0	2849	low	0
																		2851	low	0	2851	low	0
																		2856	low	0	2856	low	0
																		2859	low	0	2859	low	0
																		2867	low	0	2867	low	0
																		2869	low	0	2869	low	0
																		2870	low	0	2870	low	0
																		2871	low	0	2871	low	0
																		2872	low	0	2872	low	0
																		2879	low	0	2879	low	0
																		2880	low	0	2880	low	0
																		2881	low	0	2881	low	0
																		2882	low	0	2882	low	0
																		2885	low	0	2885	low	0
																		2886	low	0	2886	low	0
																		2887	low	0	2887	low	0
																		2893	low	0	2893	low	0
																		2894	low	0	2894	low	0
																		2895	low	0	2895	low	0
																		2897	low	0	2897	low	0
																		2899	low	0	2899	low	0
																		2901	low	0	2901	low	0
																		2903	low	0	2903	low	0
																		2967	low	0	2967	low	0
																		2968	low	0	2968	low	0
																		2971	low	0	2971	low	0
																		2985	low	0	2985	low	0
																		2986	low	0	2986	low	0
																		2987	low	0	2987	low	0
																		2988	low	0	2988	low	0
																		2989	low	0	2989	low	0
																		2990	low	0	2990	low	0
																		2991	low	0	2991	low	0
																		2992	low	0	2992	low	0
																		2993	low	0	2993	low	0
																		2994	low	0	2994	low	0
																		3001	low	0	3001	low	0
																		3002	low	0	3002	low	0
																		3003	low	0	3003	low	0
																		3004	low	0	3004	low	0
																		3005	low	0	3005	low	0
																		3006	low	0	3006	low	0
																		3007	low	0	3007	low	0
																		3008	low	0	3008	low	0
																		3009	low	0	3009	low	0
																		3010	low	0	3010	low	0
																		3011	low	0	3011	low	0
																		3013	low	0	3013	low	0
																		3014	low	0	3014	low	0
																		3026	low	0	3026	low	0
																		3027	low	0	3027	low	0
																		3028	low	0	3028	low	0
																		3029	low	0	3029	low	0
																		3030	low	0	3030	low	0
																		3031	low	0	3031	low	0
																		3039	low	0	3039	low	0
																		3041	low	0	3041	low	0
																		3042	low	0	3042	low	0
																		3048	low	0	3048	low	0
																		3049	low	0	3049	low	0
																		3050	low	0	3050	low	0
																		3112	low	0	3112	low	0
																		3113	low	0	3113	low	0
																		3124	low	0	3124	low	0
																		3125	low	0	3125	low	0
																		3126	low	0	3126	low	0
																		3129	low	0	3129	low	0
																		3132	low	0	3132	low	0
																		3133	low	0	3133	low	0
																		3134	low	0	3134	low	0
																		3136	low	0	3136	low	0
																		3137	low	0	3137	low	0
																		3138	low	0	3138	low	0
																		3140	low	0	3140	low	0
																		3143	low	0	3143	low	0
																		3145	low	0	3145	low	0
																		3155	low	0	3155	low	0
																		3156	low	0	3156	low	0
																		3157	low	0	3157	low	0
																		3159	low	0	3159	low	0
																		3160	low	0	3160	low	0
																		3168	low	0	3168	low	0
																		3169	low	0	3169	low	0
																		3171	low	0	3171	low	0
																		3174	low	0	3174	low	0
																		3175	low	0	3175	low	0
																		3176	low	0	3176	low	0
																		3177	low	0	3177	low	0
																		3181	low	0	3181	low	0
																		3182	low	0	3182	low	0
																		3183	low	0	3183	low	0
																		3185	low	0	3185	low	0
																		3186	low	0	3186	low	0
																		3187	low	0	3187	low	0
																		3188	low	0	3188	low	0
																		3189	low	0	3189	low	0
																		3190	low	0	3190	low	0
																		3191	low	0	3191	low	0
																		3192	low	0	3192	low	0
																		3193	low	0	3193	low	0
																		3194	low	0	3194	low	0
																		3195	low	0	3195	low	0
																		3196	low	0	3196	low	0
																		3197	low	0	3197	low	0
																		3198	low	0	3198	low	0
																		3268	low	0	3268	low	0
																		3269	low	0	3269	low	0
																		3270	low	0	3270	low	0
																		3271	low	0	3271	low	0
																		3272	low	0	3272	low	0
																		3273	low	0	3273	low	0
																		3274	low	0	3274	low	0
																		3275	low	0	3275	low	0
																		3279	low	0	3279	low	0
																		3280	low	0	3280	low	0
																		3281	low	0	3281	low	0
																		3282	low	0	3282	low	0
																		3283	low	0	3283	low	0
																		3284	low	0	3284	low	0
																		3287	low	0	3287	low	0
																		3288	low	0	3288	low	0
																		3303	low	0	3303	low	0
																		3304	low	0	3304	low	0
																		3305	low	0	3305	low	0
																		3306	low	0	3306	low	0
																		3307	low	0	3307	low	0
																		3308	low	0	3308	low	0
																		3309	low	0	3309	low	0
																		3310	low	0	3310	low	0
																		3319	low	0	3319	low	0
																		3320	low	0	3320	low	0
																		3321	low	0	3321	low	0
																		3322	low	0	3322	low	0
																		3323	low	0	3323	low	0
																		3324	low	0	3324	low	0
																		3325	low	0	3325	low	0
																		3326	low	0	3326	low	0
																		3327	low	0	3327	low	0
																		3328	low	0	3328	low	0
																		3329	low	0	3329	low	0
																		3330	low	0	3330	low	0
																		3331	low	0	3331	low	0
																		3332	low	0	3332	low	0
																		3333	low	0	3333	low	0
																		3334	low	0	3334	low	0
																		3339	low	0	3339	low	0
																		3342	low	0	3342	low	0
																		3343	low	0	3343	low	0
																		3344	low	0	3344	low	0
																		3349	low	0	3349	low	0
																		3350	low	0	3350	low	0
																		3351	low	0	3351	low	0
																		3352	low	0	3352	low	0
																		3353	low	0	3353	low	0
																		3354	low	0	3354	low	0
																		3419	low	0	3419	low	0
																		3420	low	0	3420	low	0
																		3421	low	0	3421	low	0
																		3422	low	0	3422	low	0
																		3423	low	0	3423	low	0
																		3424	low	0	3424	low	0
																		3425	low	0	3425	low	0
																		3426	low	0	3426	low	0
																		3427	low	0	3427	low	0
																		3428	low	0	3428	low	0
																		3429	low	0	3429	low	0
																		3430	low	0	3430	low	0
																		3431	low	0	3431	low	0
																		3432	low	0	3432	low	0
																		3433	low	0	3433	low	0
																		3434	low	0	3434	low	0
																		3435	low	0	3435	low	0
																		3436	low	0	3436	low	0
																		3437	low	0	3437	low	0
																		3438	low	0	3438	low	0
																		3439	low	0	3439	low	0
																		3441	low	0	3441	low	0
																		3442	low	0	3442	low	0
																		3443	low	0	3443	low	0
																		3444	low	0	3444	low	0
																		3445	low	0	3445	low	0
																		3446	low	0	3446	low	0
																		3447	low	0	3447	low	0
																		3451	low	0	3451	low	0
																		3455	low	0	3455	low	0
																		3456	low	0	3456	low	0
																		3457	low	0	3457	low	0
																		3458	low	0	3458	low	0
																		3459	low	0	3459	low	0
																		3460	low	0	3460	low	0
																		3461	low	0	3461	low	0
																		3463	low	0	3463	low	0
																		3464	low	0	3464	low	0
																		3465	low	0	3465	low	0
																		3466	low	0	3466	low	0
																		3474	low	0	3474	low	0
																		3475	low	0	3475	low	0
																		3476	low	0	3476	low	0
																		3477	low	0	3477	low	0
																		3478	low	0	3478	low	0
																		3479	low	0	3479	low	0
																		3480	low	0	3480	low	0
																		3481	low	0	3481	low	0
																		3482	low	0	3482	low	0
																		3483	low	0	3483	low	0
																		3484	low	0	3484	low	0
																		3485	low	0	3485	low	0
																		3486	low	0	3486	low	0
																		3487	low	0	3487	low	0
																		3488	low	0	3488	low	0
																		3489	low	0	3489	low	0
																		3491	low	0	3491	low	0
																		3492	low	0	3492	low	0
																		3493	low	0	3493	low	0
																		3494	low	0	3494	low	0
																		3495	low	0	3495	low	0
																		3496	low	0	3496	low	0
																		3497	low	0	3497	low	0
																		3498	low	0	3498	low	0
																		3501	low	0	3501	low	0
																		3502	low	0	3502	low	0
																		3508	low	0	3508	low	0
																		3512	low	0	3512	low	0
																		3517	low	0	3517	low	0
																		3518	low	0	3518	low	0
																		3588	low	0	3588	low	0
																		3589	low	0	3589	low	0
																		3590	low	0	3590	low	0
																		3591	low	0	3591	low	0
																		3592	low	0	3592	low	0
																		3593	low	0	3593	low	0
																		3594	low	0	3594	low	0
																		3595	low	0	3595	low	0
																		3596	low	0	3596	low	0
																		3601	low	0	3601	low	0
																		3602	low	0	3602	low	0
																		3603	low	0	3603	low	0
																		3604	low	0	3604	low	0
																		3605	low	0	3605	low	0
																		3606	low	0	3606	low	0
																		3607	low	0	3607	low	0
																		3608	low	0	3608	low	0
																		3609	low	0	3609	low	0
																		3610	low	0	3610	low	0
																		3618	low	0	3618	low	0
																		3621	low	0	3621	low	0
																		3622	low	0	3622	low	0
																		3623	low	0	3623	low	0
																		3624	low	0	3624	low	0
																		3625	low	0	3625	low	0
																		3626	low	0	3626	low	0
																		3627	low	0	3627	low	0
																		3628	low	0	3628	low	0
																		3629	low	0	3629	low	0
																		3630	low	0	3630	low	0
																		3631	low	0	3631	low	0
																		3632	low	0	3632	low	0
																		3633	low	0	3633	low	0
																		3634	low	0	3634	low	0
																		3635	low	0	3635	low	0
																		3636	low	0	3636	low	0
																		3637	low	0	3637	low	0
																		3638	low	0	3638	low	0
																		3642	low	0	3642	low	0
																		3644	low	0	3644	low	0
																		3645	low	0	3645	low	0
																		3648	low	0	3648	low	0
																		3649	low	0	3649	low	0
																		3650	low	0	3650	low	0
																		3651	low	0	3651	low	0
																		3654	low	0	3654	low	0
																		3655	low	0	3655	low	0
																		3656	low	0	3656	low	0
																		3657	low	0	3657	low	0
																		3659	low	0	3659	low	0
																		3660	low	0	3660	low	0
																		3661	low	0	3661	low	0
																		3662	low	0	3662	low	0
																		3663	low	0	3663	low	0
																		3664	low	0	3664	low	0
																		3665	low	0	3665	low	0
																		3666	low	0	3666	low	0
																		3667	low	0	3667	low	0
																		3668	low	0	3668	low	0
																		3669	low	0	3669	low	0
																		3670	low	0	3670	low	0
																		3671	low	0	3671	low	0
																		3673	low	0	3673	low	0
																		3674	low	0	3674	low	0
																		3675	low	0	3675	low	0
																		3676	low	0	3676	low	0
																		3677	low	0	3677	low	0
																		3678	low	0	3678	low	0
																		3679	low	0	3679	low	0
																		3696	low	0	3696	low	0
																		3699	low	0	3699	low	0
																		3703	low	0	3703	low	0
																		3770	low	0	3770	low	0
																		3771	low	0	3771	low	0
																		3772	low	0	3772	low	0
																		3773	low	0	3773	low	0
																		3774	low	0	3774	low	0
																		3775	low	0	3775	low	0
																		3776	low	0	3776	low	0
																		3777	low	0	3777	low	0
																		3783	low	0	3783	low	0
																		3785	low	0	3785	low	0
																		3786	low	0	3786	low	0
																		3788	low	0	3788	low	0
																		3789	low	0	3789	low	0
																		3793	low	0	3793	low	0
																		3794	low	0	3794	low	0
																		3802	low	0	3802	low	0
																		3803	low	0	3803	low	0
																		3806	low	0	3806	low	0
																		3807	low	0	3807	low	0
																		3808	low	0	3808	low	0
																		3809	low	0	3809	low	0
																		3810	low	0	3810	low	0
																		3811	low	0	3811	low	0
																		3812	low	0	3812	low	0
																		3813	low	0	3813	low	0
																		3814	low	0	3814	low	0
																		3815	low	0	3815	low	0
																		3816	low	0	3816	low	0
																		3817	low	0	3817	low	0
																		3818	low	0	3818	low	0
																		3819	low	0	3819	low	0
																		3820	low	0	3820	low	0
																		3821	low	0	3821	low	0
																		3823	low	0	3823	low	0
																		3824	low	0	3824	low	0
																		3825	low	0	3825	low	0
																		3826	low	0	3826	low	0
																		3827	low	0	3827	low	0
																		3829	low	0	3829	low	0
																		3830	low	0	3830	low	0
																		3831	low	0	3831	low	0
																		3832	low	0	3832	low	0
																		3833	low	0	3833	low	0
																		3834	low	0	3834	low	0
																		3835	low	0	3835	low	0
																		3836	low	0	3836	low	0
																		3837	low	0	3837	low	0
																		3838	low	0	3838	low	0
																		3839	low	0	3839	low	0
																		3841	low	0	3841	low	0
																		3842	low	0	3842	low	0
																		3843	low	0	3843	low	0
																		3844	low	0	3844	low	0
																		3845	low	0	3845	low	0
																		3846	low	0	3846	low	0
																		3847	low	0	3847	low	0
																		3848	low	0	3848	low	0
																		3849	low	0	3849	low	0
																		3850	low	0	3850	low	0
																		3851	low	0	3851	low	0
																		3852	low	0	3852	low	0
																		3853	low	0	3853	low	0
																		3858	low	0	3858	low	0
																		3859	low	0	3859	low	0
																		3860	low	0	3860	low	0
																		3861	low	0	3861	low	0
																		3862	low	0	3862	low	0
																		3863	low	0	3863	low	0
																		3864	low	0	3864	low	0
																		3865	low	0	3865	low	0
																		3866	low	0	3866	low	0
																		3867	low	0	3867	low	0
																		3868	low	0	3868	low	0
																		3869	low	0	3869	low	0
																		3884	low	0	3884	low	0
																		3887	low	0	3887	low	0
																		3959	low	0	3959	low	0
																		3960	low	0	3960	low	0
																		3961	low	0	3961	low	0
																		3962	low	0	3962	low	0
																		3963	low	0	3963	low	0
																		3964	low	0	3964	low	0
																		3995	low	0	3995	low	0
																		3996	low	0	3996	low	0
																		3997	low	0	3997	low	0
																		3999	low	0	3999	low	0
																		4000	low	0	4000	low	0
																		4001	low	0	4001	low	0
																		4002	low	0	4002	low	0
																		4003	low	0	4003	low	0
																		4004	low	0	4004	low	0
																		4005	low	0	4005	low	0
																		4006	low	0	4006	low	0
																		4007	low	0	4007	low	0
																		4008	low	0	4008	low	0
																		4009	low	0	4009	low	0
																		4010	low	0	4010	low	0
																		4011	low	0	4011	low	0
																		4012	low	0	4012	low	0
																		4013	low	0	4013	low	0
																		4014	low	0	4014	low	0
																		4015	low	0	4015	low	0
																		4016	low	0	4016	low	0
																		4017	low	0	4017	low	0
																		4019	low	0	4019	low	0
																		4020	low	0	4020	low	0
																		4021	low	0	4021	low	0
																		4022	low	0	4022	low	0
																		4023	low	0	4023	low	0
																		4024	low	0	4024	low	0
																		4025	low	0	4025	low	0
																		4026	low	0	4026	low	0
																		4027	low	0	4027	low	0
																		4028	low	0	4028	low	0
																		4029	low	0	4029	low	0
																		4030	low	0	4030	low	0
																		4032	low	0	4032	low	0
																		4033	low	0	4033	low	0
																		4034	low	0	4034	low	0
																		4035	low	0	4035	low	0
																		4036	low	0	4036	low	0
																		4037	low	0	4037	low	0
																		4038	low	0	4038	low	0
																		4039	low	0	4039	low	0
																		4040	low	0	4040	low	0
																		4041	low	0	4041	low	0
																		4042	low	0	4042	low	0
																		4043	low	0	4043	low	0
																		4044	low	0	4044	low	0
																		4048	low	0	4048	low	0
																		4049	low	0	4049	low	0
																		4050	low	0	4050	low	0
																		4051	low	0	4051	low	0
																		4052	low	0	4052	low	0
																		4053	low	0	4053	low	0
																		4054	low	0	4054	low	0
																		4055	low	0	4055	low	0
																		4056	low	0	4056	low	0
																		4057	low	0	4057	low	0
																		4058	low	0	4058	low	0
																		4059	low	0	4059	low	0
																		4060	low	0	4060	low	0
																		4061	low	0	4061	low	0
																		4062	low	0	4062	low	0
																		4063	low	0	4063	low	0
																		4064	low	0	4064	low	0
																		4065	low	0	4065	low	0
																		4066	low	0	4066	low	0
																		4152	low	0	4152	low	0
																		4153	low	0	4153	low	0
																		4154	low	0	4154	low	0
																		4155	low	0	4155	low	0
																		4156	low	0	4156	low	0
																		4157	low	0	4157	low	0
																		4159	low	0	4159	low	0
																		4181	low	0	4181	low	0
																		4182	low	0	4182	low	0
																		4183	low	0	4183	low	0
																		4192	low	0	4192	low	0
																		4193	low	0	4193	low	0
																		4194	low	0	4194	low	0
																		4195	low	0	4195	low	0
																		4196	low	0	4196	low	0
																		4197	low	0	4197	low	0
																		4198	low	0	4198	low	0
																		4199	low	0	4199	low	0
																		4200	low	0	4200	low	0
																		4201	low	0	4201	low	0
																		4202	low	0	4202	low	0
																		4203	low	0	4203	low	0
																		4204	low	0	4204	low	0
																		4205	low	0	4205	low	0
																		4206	low	0	4206	low	0
																		4207	low	0	4207	low	0
																		4208	low	0	4208	low	0
																		4209	low	0	4209	low	0
																		4210	low	0	4210	low	0
																		4211	low	0	4211	low	0
																		4212	low	0	4212	low	0
																		4213	low	0	4213	low	0
																		4214	low	0	4214	low	0
																		4215	low	0	4215	low	0
																		4216	low	0	4216	low	0
																		4217	low	0	4217	low	0
																		4218	low	0	4218	low	0
																		4219	low	0	4219	low	0
																		4220	low	0	4220	low	0
																		4221	low	0	4221	low	0
																		4222	low	0	4222	low	0
																		4224	low	0	4224	low	0
																		4225	low	0	4225	low	0
																		4226	low	0	4226	low	0
																		4227	low	0	4227	low	0
																		4230	low	0	4230	low	0
																		4231	low	0	4231	low	0
																		4232	low	0	4232	low	0
																		4233	low	0	4233	low	0
																		4234	low	0	4234	low	0
																		4235	low	0	4235	low	0
																		4236	low	0	4236	low	0
																		4237	low	0	4237	low	0
																		4238	low	0	4238	low	0
																		4239	low	0	4239	low	0
																		4240	low	0	4240	low	0
																		4241	low	0	4241	low	0
																		4242	low	0	4242	low	0
																		4243	low	0	4243	low	0
																		4245	low	0	4245	low	0
																		4246	low	0	4246	low	0
																		4247	low	0	4247	low	0
																		4248	low	0	4248	low	0
																		4249	low	0	4249	low	0
																		4250	low	0	4250	low	0
																		4251	low	0	4251	low	0
																		4252	low	0	4252	low	0
																		4253	low	0	4253	low	0
																		4254	low	0	4254	low	0
																		4255	low	0	4255	low	0
																		4256	low	0	4256	low	0
																		4257	low	0	4257	low	0
																		4258	low	0	4258	low	0
																		4259	low	0	4259	low	0
																		4260	low	0	4260	low	0
																		4262	low	0	4262	low	0
																		4264	low	0	4264	low	0
																		4265	low	0	4265	low	0
																		4266	low	0	4266	low	0
																		4267	low	0	4267	low	0
																		4268	low	0	4268	low	0
																		4355	low	0	4355	low	0
																		4356	low	0	4356	low	0
																		4357	low	0	4357	low	0
																		4358	low	0	4358	low	0
																		4359	low	0	4359	low	0
																		4368	low	0	4368	low	0
																		4369	low	0	4369	low	0
																		4370	low	0	4370	low	0
																		4371	low	0	4371	low	0
																		4384	low	0	4384	low	0
																		4385	low	0	4385	low	0
																		4392	low	0	4392	low	0
																		4393	low	0	4393	low	0
																		4394	low	0	4394	low	0
																		4395	low	0	4395	low	0
																		4396	low	0	4396	low	0
																		4397	low	0	4397	low	0
																		4398	low	0	4398	low	0
																		4399	low	0	4399	low	0
																		4400	low	0	4400	low	0
																		4401	low	0	4401	low	0
																		4402	low	0	4402	low	0
																		4403	low	0	4403	low	0
																		4404	low	0	4404	low	0
																		4405	low	0	4405	low	0
																		4406	low	0	4406	low	0
																		4407	low	0	4407	low	0
																		4408	low	0	4408	low	0
																		4409	low	0	4409	low	0
																		4410	low	0	4410	low	0
																		4411	low	0	4411	low	0
																		4412	low	0	4412	low	0
																		4413	low	0	4413	low	0
																		4414	low	0	4414	low	0
																		4415	low	0	4415	low	0
																		4416	low	0	4416	low	0
																		4417	low	0	4417	low	0
																		4418	low	0	4418	low	0
																		4419	low	0	4419	low	0
																		4420	low	0	4420	low	0
																		4421	low	0	4421	low	0
																		4422	low	0	4422	low	0
																		4426	low	0	4426	low	0
																		4428	low	0	4428	low	0
																		4429	low	0	4429	low	0
																		4430	low	0	4430	low	0
																		4431	low	0	4431	low	0
																		4432	low	0	4432	low	0
																		4433	low	0	4433	low	0
																		4434	low	0	4434	low	0
																		4435	low	0	4435	low	0
																		4436	low	0	4436	low	0
																		4437	low	0	4437	low	0
																		4438	low	0	4438	low	0
																		4439	low	0	4439	low	0
																		4440	low	0	4440	low	0
																		4441	low	0	4441	low	0
																		4442	low	0	4442	low	0
																		4443	low	0	4443	low	0
																		4444	low	0	4444	low	0
																		4447	low	0	4447	low	0
																		4448	low	0	4448	low	0
																		4449	low	0	4449	low	0
																		4450	low	0	4450	low	0
																		4451	low	0	4451	low	0
																		4455	low	0	4455	low	0
																		4456	low	0	4456	low	0
																		4457	low	0	4457	low	0
																		4458	low	0	4458	low	0
																		4459	low	0	4459	low	0
																		4460	low	0	4460	low	0
																		4461	low	0	4461	low	0
																		4462	low	0	4462	low	0
																		4463	low	0	4463	low	0
																		4464	low	0	4464	low	0
																		4469	low	0	4469	low	0
																		4556	low	0	4556	low	0
																		4557	low	0	4557	low	0
																		4558	low	0	4558	low	0
																		4559	low	0	4559	low	0
																		4560	low	0	4560	low	0
																		4561	low	0	4561	low	0
																		4573	low	0	4573	low	0
																		4575	low	0	4575	low	0
																		4576	low	0	4576	low	0
																		4598	low	0	4598	low	0
																		4599	low	0	4599	low	0
																		4600	low	0	4600	low	0
																		4601	low	0	4601	low	0
																		4602	low	0	4602	low	0
																		4603	low	0	4603	low	0
																		4604	low	0	4604	low	0
																		4605	low	0	4605	low	0
																		4606	low	0	4606	low	0
																		4607	low	0	4607	low	0
																		4608	low	0	4608	low	0
																		4609	low	0	4609	low	0
																		4610	low	0	4610	low	0
																		4611	low	0	4611	low	0
																		4612	low	0	4612	low	0
																		4613	low	0	4613	low	0
																		4614	low	0	4614	low	0
																		4615	low	0	4615	low	0
																		4616	low	0	4616	low	0
																		4617	low	0	4617	low	0
																		4618	low	0	4618	low	0
																		4619	low	0	4619	low	0
																		4620	low	0	4620	low	0
																		4621	low	0	4621	low	0
																		4622	low	0	4622	low	0
																		4623	low	0	4623	low	0
																		4624	low	0	4624	low	0
																		4625	low	0	4625	low	0
																		4626	low	0	4626	low	0
																		4627	low	0	4627	low	0
																		4628	low	0	4628	low	0
																		4632	low	0	4632	low	0
																		4633	low	0	4633	low	0
																		4634	low	0	4634	low	0
																		4635	low	0	4635	low	0
																		4636	low	0	4636	low	0
																		4637	low	0	4637	low	0
																		4638	low	0	4638	low	0
																		4639	low	0	4639	low	0
																		4640	low	0	4640	low	0
																		4641	low	0	4641	low	0
																		4642	low	0	4642	low	0
																		4643	low	0	4643	low	0
																		4644	low	0	4644	low	0
																		4645	low	0	4645	low	0
																		4646	low	0	4646	low	0
																		4647	low	0	4647	low	0
																		4648	low	0	4648	low	0
																		4653	low	0	4653	low	0
																		4654	low	0	4654	low	0
																		4655	low	0	4655	low	0
																		4656	low	0	4656	low	0
																		4657	low	0	4657	low	0
																		4658	low	0	4658	low	0
																		4659	low	0	4659	low	0
																		4660	low	0	4660	low	0
																		4662	low	0	4662	low	0
																		4663	low	0	4663	low	0
																		4664	low	0	4664	low	0
																		4666	low	0	4666	low	0
																		4667	low	0	4667	low	0
																		4668	low	0	4668	low	0
																		4670	low	0	4670	low	0
																		4673	low	0	4673	low	0
																		4674	low	0	4674	low	0
																		4675	low	0	4675	low	0
																		4755	low	0	4755	low	0
																		4765	low	0	4765	low	0
																		4766	low	0	4766	low	0
																		4773	low	0	4773	low	0
																		4774	low	0	4774	low	0
																		4785	low	0	4785	low	0
																		4786	low	0	4786	low	0
																		4787	low	0	4787	low	0
																		4788	low	0	4788	low	0
																		4792	low	0	4792	low	0
																		4793	low	0	4793	low	0
																		4794	low	0	4794	low	0
																		4799	low	0	4799	low	0
																		4801	low	0	4801	low	0
																		4802	low	0	4802	low	0
																		4803	low	0	4803	low	0
																		4804	low	0	4804	low	0
																		4805	low	0	4805	low	0
																		4806	low	0	4806	low	0
																		4807	low	0	4807	low	0
																		4808	low	0	4808	low	0
																		4809	low	0	4809	low	0
																		4810	low	0	4810	low	0
																		4811	low	0	4811	low	0
																		4812	low	0	4812	low	0
																		4813	low	0	4813	low	0
																		4814	low	0	4814	low	0
																		4815	low	0	4815	low	0
																		4816	low	0	4816	low	0
																		4817	low	0	4817	low	0
																		4818	low	0	4818	low	0
																		4819	low	0	4819	low	0
																		4820	low	0	4820	low	0
																		4821	low	0	4821	low	0
																		4822	low	0	4822	low	0
																		4823	low	0	4823	low	0
																		4824	low	0	4824	low	0
																		4825	low	0	4825	low	0
																		4826	low	0	4826	low	0
																		4827	low	0	4827	low	0
																		4828	low	0	4828	low	0
																		4829	low	0	4829	low	0
																		4833	low	0	4833	low	0
																		4834	low	0	4834	low	0
																		4835	low	0	4835	low	0
																		4836	low	0	4836	low	0
																		4837	low	0	4837	low	0
																		4838	low	0	4838	low	0
																		4839	low	0	4839	low	0
																		4840	low	0	4840	low	0
																		4841	low	0	4841	low	0
																		4842	low	0	4842	low	0
																		4843	low	0	4843	low	0
																		4844	low	0	4844	low	0
																		4846	low	0	4846	low	0
																		4847	low	0	4847	low	0
																		4851	low	0	4851	low	0
																		4852	low	0	4852	low	0
																		4853	low	0	4853	low	0
																		4854	low	0	4854	low	0
																		4855	low	0	4855	low	0
																		4856	low	0	4856	low	0
																		4857	low	0	4857	low	0
																		4858	low	0	4858	low	0
																		4859	low	0	4859	low	0
																		4860	low	0	4860	low	0
																		4861	low	0	4861	low	0
																		4864	low	0	4864	low	0
																		4865	low	0	4865	low	0
																		4866	low	0	4866	low	0
																		4867	low	0	4867	low	0
																		4868	low	0	4868	low	0
																		4869	low	0	4869	low	0
																		4870	low	0	4870	low	0
																		4871	low	0	4871	low	0
																		4874	low	0	4874	low	0
																		4933	low	0	4933	low	0
																		4934	low	0	4934	low	0
																		4935	low	0.0001	4935	low	0.0001
																		4936	low	0.0001	4936	low	0.0001
																		4954	low	0.0001	4954	low	0.0001
																		4955	low	0.0001	4955	low	0.0001
																		4956	low	0.0001	4956	low	0.0001
																		4957	low	0.0001	4957	low	0.0001
																		4958	low	0.0001	4958	low	0.0001
																		4960	low	0.0001	4960	low	0.0001
																		4961	low	0.0001	4961	low	0.0001
																		4962	low	0.0001	4962	low	0.0001
																		4963	low	0.0001	4963	low	0.0001
																		4965	low	0.0001	4965	low	0.0001
																		4980	low	0.0001	4980	low	0.0001
																		4981	low	0.0001	4981	low	0.0001
																		4982	low	0.0001	4982	low	0.0001
																		4983	low	0.0001	4983	low	0.0001
																		4984	low	0.0001	4984	low	0.0001
																		4985	low	0.0001	4985	low	0.0001
																		4986	low	0.0001	4986	low	0.0001
																		4987	low	0.0001	4987	low	0.0001
																		4988	low	0.0001	4988	low	0.0001
																		4989	low	0.0001	4989	low	0.0001
																		4990	low	0.0001	4990	low	0.0001
																		4991	low	0.0001	4991	low	0.0001
																		4992	low	0.0001	4992	low	0.0001
																		4993	low	0.0001	4993	low	0.0001
																		4994	low	0.0001	4994	low	0.0001
																		4995	low	0.0001	4995	low	0.0001
																		4996	low	0.0001	4996	low	0.0001
																		4997	low	0.0001	4997	low	0.0001
																		4998	low	0.0001	4998	low	0.0001
																		5003	low	0.0001	5003	low	0.0001
																		5004	low	0.0001	5004	low	0.0001
																		5005	low	0.0001	5005	low	0.0001
																		5006	low	0.0001	5006	low	0.0001
																		5007	low	0.0001	5007	low	0.0001
																		5008	low	0.0001	5008	low	0.0001
																		5009	low	0.0001	5009	low	0.0001
																		5010	low	0.0001	5010	low	0.0001
																		5011	low	0.0001	5011	low	0.0001
																		5012	low	0.0001	5012	low	0.0001
																		5013	low	0.0001	5013	low	0.0001
																		5015	low	0.0001	5015	low	0.0001
																		5016	low	0.0001	5016	low	0.0001
																		5017	low	0.0001	5017	low	0.0001
																		5018	low	0.0001	5018	low	0.0001
																		5019	low	0.0001	5019	low	0.0001
																		5020	low	0.0001	5020	low	0.0001
																		5021	low	0.0001	5021	low	0.0001
																		5022	low	0.0001	5022	low	0.0001
																		5023	low	0.0001	5023	low	0.0001
																		5024	low	0.0001	5024	low	0.0001
																		5025	low	0.0001	5025	low	0.0001
																		5026	low	0.0001	5026	low	0.0001
																		5027	low	0.0001	5027	low	0.0001
																		5028	low	0.0001	5028	low	0.0001
																		5032	low	0.0001	5032	low	0.0001
																		5039	low	0.0001	5039	low	0.0001
																		5040	low	0.0001	5040	low	0.0001
																		5041	low	0.0001	5041	low	0.0001
																		5042	low	0.0001	5042	low	0.0001
																		5043	low	0.0001	5043	low	0.0001
																		5044	low	0.0001	5044	low	0.0001
																		5046	low	0.0001	5046	low	0.0001
																		5047	low	0.0001	5047	low	0.0001
																		5048	low	0.0001	5048	low	0.0001
																		5049	low	0.0001	5049	low	0.0001
																		5051	low	0.0001	5051	low	0.0001
																		5053	low	0.0001	5053	low	0.0001
																		5054	low	0.0001	5054	low	0.0001
																		5055	low	0.0001	5055	low	0.0001
																		5056	low	0.0001	5056	low	0.0001
																		5057	low	0.0001	5057	low	0.0001
																		5058	low	0.0001	5058	low	0.0001
																		5059	low	0.0001	5059	low	0.0001
																		5060	low	0.0001	5060	low	0.0001
																		5061	low	0.0001	5061	low	0.0001
																		5062	low	0.0001	5062	low	0.0001
																		5063	low	0.0001	5063	low	0.0001
																		5064	low	0.0001	5064	low	0.0001
																		5066	low	0.0001	5066	low	0.0001
																		5067	low	0.0001	5067	low	0.0001
																		5068	low	0.0001	5068	low	0.0001
																		5069	low	0.0001	5069	low	0.0001
																		5070	low	0.0001	5070	low	0.0001
																		5071	low	0.0001	5071	low	0.0001
																		5073	low	0.0001	5073	low	0.0001
																		5075	low	0.0001	5075	low	0.0001
																		5082	low	0.0001	5082	low	0.0001
																		5083	low	0.0001	5083	low	0.0001
																		5134	low	0.0002	5134	low	0.0002
																		5135	low	0.0002	5135	low	0.0002
																		5136	low	0.0005	5136	low	0.0005
																		5151	low	0.0005	5151	low	0.0005
																		5152	low	0.0005	5152	low	0.0005
																		5153	low	0.0005	5153	low	0.0005
																		5155	low	0.0005	5155	low	0.0005
																		5156	low	0.0005	5156	low	0.0005
																		5158	low	0.0005	5158	low	0.0005
																		5160	low	0.0005	5160	low	0.0005
																		5164	low	0.0005	5164	low	0.0005
																		5165	low	0.0005	5165	low	0.0005
																		5166	low	0.0005	5166	low	0.0005
																		5167	low	0.0005	5167	low	0.0005
																		5179	low	0.0005	5179	low	0.0005
																		5180	low	0.0005	5180	low	0.0005
																		5181	low	0.0005	5181	low	0.0005
																		5182	low	0.0005	5182	low	0.0005
																		5183	low	0.0005	5183	low	0.0005
																		5184	low	0.0005	5184	low	0.0005
																		5185	low	0.0005	5185	low	0.0005
																		5186	low	0.0005	5186	low	0.0005
																		5187	low	0.0005	5187	low	0.0005
																		5188	low	0.0005	5188	low	0.0005
																		5189	low	0.0005	5189	low	0.0005
																		5190	low	0.0005	5190	low	0.0005
																		5191	low	0.0005	5191	low	0.0005
																		5192	low	0.0005	5192	low	0.0005
																		5193	low	0.0005	5193	low	0.0005
																		5194	low	0.0005	5194	low	0.0005
																		5195	low	0.0005	5195	low	0.0005
																		5196	low	0.0005	5196	low	0.0005
																		5197	low	0.0005	5197	low	0.0005
																		5198	low	0.0005	5198	low	0.0005
																		5199	low	0.0005	5199	low	0.0005
																		5200	low	0.0005	5200	low	0.0005
																		5201	low	0.0005	5201	low	0.0005
																		5202	low	0.0005	5202	low	0.0005
																		5203	low	0.0005	5203	low	0.0005
																		5204	low	0.0005	5204	low	0.0005
																		5205	low	0.0005	5205	low	0.0005
																		5206	low	0.0005	5206	low	0.0005
																		5207	low	0.0005	5207	low	0.0005
																		5208	low	0.0005	5208	low	0.0005
																		5209	low	0.0005	5209	low	0.0005
																		5210	low	0.0005	5210	low	0.0005
																		5211	low	0.0005	5211	low	0.0005
																		5212	low	0.0005	5212	low	0.0005
																		5213	low	0.0005	5213	low	0.0005
																		5214	low	0.0005	5214	low	0.0005
																		5215	low	0.0005	5215	low	0.0005
																		5217	low	0.0005	5217	low	0.0005
																		5218	low	0.0005	5218	low	0.0005
																		5219	low	0.0005	5219	low	0.0005
																		5220	low	0.0005	5220	low	0.0005
																		5221	low	0.0005	5221	low	0.0005
																		5222	low	0.0005	5222	low	0.0005
																		5223	low	0.0005	5223	low	0.0005
																		5224	low	0.0005	5224	low	0.0005
																		5225	low	0.0005	5225	low	0.0005
																		5226	low	0.0005	5226	low	0.0005
																		5227	low	0.0005	5227	low	0.0005
																		5228	low	0.0005	5228	low	0.0005
																		5229	low	0.0005	5229	low	0.0005
																		5230	low	0.0005	5230	low	0.0005
																		5233	low	0.0005	5233	low	0.0005
																		5234	low	0.0005	5234	low	0.0005
																		5246	low	0.0005	5246	low	0.0005
																		5248	low	0.0005	5248	low	0.0005
																		5253	low	0.0005	5253	low	0.0005
																		5254	low	0.0005	5254	low	0.0005
																		5255	low	0.0005	5255	low	0.0005
																		5256	low	0.0005	5256	low	0.0005
																		5257	low	0.0005	5257	low	0.0005
																		5258	low	0.0005	5258	low	0.0005
																		5259	low	0.0005	5259	low	0.0005
																		5260	low	0.0005	5260	low	0.0005
																		5261	low	0.0005	5261	low	0.0005
																		5262	low	0.0005	5262	low	0.0005
																		5263	low	0.0005	5263	low	0.0005
																		5264	low	0.0005	5264	low	0.0005
																		5265	low	0.0005	5265	low	0.0005
																		5267	low	0.0005	5267	low	0.0005
																		5268	low	0.0005	5268	low	0.0005
																		5269	low	0.0005	5269	low	0.0005
																		5270	low	0.0005	5270	low	0.0005
																		5271	low	0.0005	5271	low	0.0005
																		5272	low	0.0005	5272	low	0.0005
																		5275	low	0.0005	5275	low	0.0005
																		5277	low	0.0005	5277	low	0.0005
																		5282	low	0.0005	5282	low	0.0005
																		5283	low	0.0005	5283	low	0.0005
																		5284	low	0.0005	5284	low	0.0005
																		5285	low	0.0005	5285	low	0.0005
																		5335	low	0.0005	5335	low	0.0005
																		5336	low	0.0006	5336	low	0.0006
																		5349	low	0.0006	5349	low	0.0006
																		5350	low	0.0006	5350	low	0.0006
																		5351	low	0.0006	5351	low	0.0006
																		5353	low	0.0006	5353	low	0.0006
																		5354	low	0.0006	5354	low	0.0006
																		5364	low	0.0006	5364	low	0.0006
																		5365	low	0.0006	5365	low	0.0006
																		5366	low	0.0006	5366	low	0.0006
																		5367	low	0.0006	5367	low	0.0006
																		5368	low	0.0006	5368	low	0.0006
																		5369	low	0.0006	5369	low	0.0006
																		5376	low	0.0006	5376	low	0.0006
																		5377	low	0.0006	5377	low	0.0006
																		5378	low	0.0006	5378	low	0.0006
																		5379	low	0.0006	5379	low	0.0006
																		5380	low	0.0006	5380	low	0.0006
																		5381	low	0.0006	5381	low	0.0006
																		5382	low	0.0006	5382	low	0.0006
																		5383	low	0.0006	5383	low	0.0006
																		5384	low	0.0006	5384	low	0.0006
																		5385	low	0.0006	5385	low	0.0006
																		5386	low	0.0006	5386	low	0.0006
																		5387	low	0.0006	5387	low	0.0006
																		5388	low	0.0006	5388	low	0.0006
																		5389	low	0.0006	5389	low	0.0006
																		5390	low	0.0006	5390	low	0.0006
																		5391	low	0.0006	5391	low	0.0006
																		5392	low	0.0006	5392	low	0.0006
																		5393	low	0.0006	5393	low	0.0006
																		5394	low	0.0006	5394	low	0.0006
																		5395	low	0.0006	5395	low	0.0006
																		5396	low	0.0006	5396	low	0.0006
																		5397	low	0.0006	5397	low	0.0006
																		5398	low	0.0006	5398	low	0.0006
																		5399	low	0.0006	5399	low	0.0006
																		5400	low	0.0006	5400	low	0.0006
																		5401	low	0.0006	5401	low	0.0006
																		5402	low	0.0006	5402	low	0.0006
																		5403	low	0.0006	5403	low	0.0006
																		5404	low	0.0006	5404	low	0.0006
																		5405	low	0.0006	5405	low	0.0006
																		5406	low	0.0006	5406	low	0.0006
																		5408	low	0.0006	5408	low	0.0006
																		5409	low	0.0006	5409	low	0.0006
																		5410	low	0.0006	5410	low	0.0006
																		5411	low	0.0006	5411	low	0.0006
																		5412	low	0.0006	5412	low	0.0006
																		5413	low	0.0006	5413	low	0.0006
																		5414	low	0.0006	5414	low	0.0006
																		5415	low	0.0006	5415	low	0.0006
																		5416	low	0.0006	5416	low	0.0006
																		5417	low	0.0006	5417	low	0.0006
																		5418	low	0.0006	5418	low	0.0006
																		5419	low	0.0006	5419	low	0.0006
																		5420	low	0.0006	5420	low	0.0006
																		5421	low	0.0006	5421	low	0.0006
																		5422	low	0.0006	5422	low	0.0006
																		5423	low	0.0006	5423	low	0.0006
																		5424	low	0.0006	5424	low	0.0006
																		5425	low	0.0006	5425	low	0.0006
																		5426	low	0.0006	5426	low	0.0006
																		5427	low	0.0006	5427	low	0.0006
																		5428	low	0.0006	5428	low	0.0006
																		5434	low	0.0006	5434	low	0.0006
																		5435	low	0.0006	5435	low	0.0006
																		5439	low	0.0006	5439	low	0.0006
																		5440	low	0.0006	5440	low	0.0006
																		5447	low	0.0006	5447	low	0.0006
																		5452	low	0.0006	5452	low	0.0006
																		5453	low	0.0006	5453	low	0.0006
																		5454	low	0.0006	5454	low	0.0006
																		5455	low	0.0006	5455	low	0.0006
																		5456	low	0.0006	5456	low	0.0006
																		5457	low	0.0006	5457	low	0.0006
																		5458	low	0.0006	5458	low	0.0006
																		5459	low	0.0006	5459	low	0.0006
																		5460	low	0.0006	5460	low	0.0006
																		5461	low	0.0006	5461	low	0.0006
																		5462	low	0.0006	5462	low	0.0006
																		5463	low	0.0006	5463	low	0.0006
																		5464	low	0.0006	5464	low	0.0006
																		5465	low	0.0006	5465	low	0.0006
																		5466	low	0.0006	5466	low	0.0006
																		5467	low	0.0006	5467	low	0.0006
																		5468	low	0.0006	5468	low	0.0006
																		5469	low	0.0006	5469	low	0.0006
																		5470	low	0.0006	5470	low	0.0006
																		5474	low	0.0006	5474	low	0.0006
																		5475	low	0.0006	5475	low	0.0006
																		5476	low	0.0006	5476	low	0.0006
																		5478	low	0.0006	5478	low	0.0006
																		5479	low	0.0006	5479	low	0.0006
																		5486	low	0.0006	5486	low	0.0006
																		5535	low	0.0006	5535	low	0.0006
																		5536	low	0.0006	5536	low	0.0006
																		5548	low	0.0006	5548	low	0.0006
																		5551	low	0.0006	5551	low	0.0006
																		5552	low	0.0006	5552	low	0.0006
																		5572	low	0.0006	5572	low	0.0006
																		5573	low	0.0006	5573	low	0.0006
																		5574	low	0.0006	5574	low	0.0006
																		5575	low	0.0006	5575	low	0.0006
																		5576	low	0.0006	5576	low	0.0006
																		5577	low	0.0006	5577	low	0.0006
																		5578	low	0.0006	5578	low	0.0006
																		5579	low	0.0006	5579	low	0.0006
																		5580	low	0.0006	5580	low	0.0006
																		5581	low	0.0006	5581	low	0.0006
																		5582	low	0.0006	5582	low	0.0006
																		5583	low	0.0006	5583	low	0.0006
																		5584	low	0.0006	5584	low	0.0006
																		5585	low	0.0006	5585	low	0.0006
																		5586	low	0.0006	5586	low	0.0006
																		5587	low	0.0006	5587	low	0.0006
																		5588	low	0.0006	5588	low	0.0006
																		5589	low	0.0006	5589	low	0.0006
																		5590	low	0.0006	5590	low	0.0006
																		5591	low	0.0006	5591	low	0.0006
																		5592	low	0.0006	5592	low	0.0006
																		5593	low	0.0006	5593	low	0.0006
																		5594	low	0.0006	5594	low	0.0006
																		5595	low	0.0006	5595	low	0.0006
																		5596	low	0.0006	5596	low	0.0006
																		5597	low	0.0006	5597	low	0.0006
																		5598	low	0.0006	5598	low	0.0006
																		5599	low	0.0006	5599	low	0.0006
																		5600	low	0.0006	5600	low	0.0006
																		5601	low	0.0006	5601	low	0.0006
																		5602	low	0.0006	5602	low	0.0006
																		5603	low	0.0006	5603	low	0.0006
																		5604	low	0.0006	5604	low	0.0006
																		5605	low	0.0006	5605	low	0.0006
																		5607	low	0.0006	5607	low	0.0006
																		5608	low	0.0006	5608	low	0.0006
																		5609	low	0.0006	5609	low	0.0006
																		5610	low	0.0006	5610	low	0.0006
																		5611	low	0.0006	5611	low	0.0006
																		5612	low	0.0006	5612	low	0.0006
																		5613	low	0.0006	5613	low	0.0006
																		5614	low	0.0006	5614	low	0.0006
																		5615	low	0.0006	5615	low	0.0006
																		5616	low	0.0006	5616	low	0.0006
																		5617	low	0.0006	5617	low	0.0006
																		5618	low	0.0006	5618	low	0.0006
																		5619	low	0.0006	5619	low	0.0006
																		5620	low	0.0006	5620	low	0.0006
																		5621	low	0.0006	5621	low	0.0006
																		5622	low	0.0006	5622	low	0.0006
																		5623	low	0.0006	5623	low	0.0006
																		5624	low	0.0006	5624	low	0.0006
																		5625	low	0.0006	5625	low	0.0006
																		5627	low	0.0006	5627	low	0.0006
																		5631	low	0.0006	5631	low	0.0006
																		5633	low	0.0006	5633	low	0.0006
																		5634	low	0.0006	5634	low	0.0006
																		5635	low	0.0006	5635	low	0.0006
																		5638	low	0.0006	5638	low	0.0006
																		5652	low	0.0006	5652	low	0.0006
																		5653	low	0.0006	5653	low	0.0006
																		5654	low	0.0006	5654	low	0.0006
																		5655	low	0.0006	5655	low	0.0006
																		5656	low	0.0006	5656	low	0.0006
																		5657	low	0.0006	5657	low	0.0006
																		5658	low	0.0006	5658	low	0.0006
																		5659	low	0.0006	5659	low	0.0006
																		5660	low	0.0006	5660	low	0.0006
																		5662	low	0.0006	5662	low	0.0006
																		5663	low	0.0006	5663	low	0.0006
																		5664	low	0.0006	5664	low	0.0006
																		5665	low	0.0006	5665	low	0.0006
																		5666	low	0.0006	5666	low	0.0006
																		5667	low	0.0006	5667	low	0.0006
																		5668	low	0.0006	5668	low	0.0006
																		5669	low	0.0006	5669	low	0.0006
																		5672	low	0.0006	5672	low	0.0006
																		5674	low	0.0006	5674	low	0.0006
																		5677	low	0.0006	5677	low	0.0006
																		5678	low	0.0006	5678	low	0.0006
																		5731	low	0.0015	5731	low	0.0015
																		5732	low	0.0015	5732	low	0.0015
																		5733	low	0.0015	5733	low	0.0015
																		5742	low	0.0016	5742	low	0.0016
																		5744	low	0.0017	5744	low	0.0017
																		5745	low	0.0017	5745	low	0.0017
																		5746	low	0.0017	5746	low	0.0017
																		5747	low	0.0017	5747	low	0.0017
																		5748	low	0.0017	5748	low	0.0017
																		5749	low	0.0017	5749	low	0.0017
																		5768	low	0.0017	5768	low	0.0017
																		5769	low	0.0017	5769	low	0.0017
																		5770	low	0.0017	5770	low	0.0017
																		5771	low	0.0017	5771	low	0.0017
																		5772	low	0.0017	5772	low	0.0017
																		5773	low	0.0017	5773	low	0.0017
																		5774	low	0.0017	5774	low	0.0017
																		5775	low	0.0017	5775	low	0.0017
																		5776	low	0.0017	5776	low	0.0017
																		5777	low	0.0017	5777	low	0.0017
																		5778	low	0.0017	5778	low	0.0017
																		5779	low	0.0017	5779	low	0.0017
																		5780	low	0.0017	5780	low	0.0017
																		5781	low	0.0017	5781	low	0.0017
																		5782	low	0.0017	5782	low	0.0017
																		5783	low	0.0017	5783	low	0.0017
																		5784	low	0.0017	5784	low	0.0017
																		5785	low	0.0017	5785	low	0.0017
																		5786	low	0.0017	5786	low	0.0017
																		5787	low	0.0017	5787	low	0.0017
																		5788	low	0.0017	5788	low	0.0017
																		5789	low	0.0017	5789	low	0.0017
																		5790	low	0.0017	5790	low	0.0017
																		5791	low	0.0017	5791	low	0.0017
																		5792	low	0.0017	5792	low	0.0017
																		5793	low	0.0017	5793	low	0.0017
																		5794	low	0.0017	5794	low	0.0017
																		5795	low	0.0017	5795	low	0.0017
																		5796	low	0.0017	5796	low	0.0017
																		5797	low	0.0017	5797	low	0.0017
																		5798	low	0.0017	5798	low	0.0017
																		5799	low	0.0017	5799	low	0.0017
																		5800	low	0.0017	5800	low	0.0017
																		5801	low	0.0017	5801	low	0.0017
																		5802	low	0.0017	5802	low	0.0017
																		5803	low	0.0017	5803	low	0.0017
																		5804	low	0.0017	5804	low	0.0017
																		5805	low	0.0017	5805	low	0.0017
																		5806	low	0.0017	5806	low	0.0017
																		5807	low	0.0017	5807	low	0.0017
																		5808	low	0.0017	5808	low	0.0017
																		5809	low	0.0017	5809	low	0.0017
																		5810	low	0.0017	5810	low	0.0017
																		5811	low	0.0017	5811	low	0.0017
																		5812	low	0.0017	5812	low	0.0017
																		5813	low	0.0017	5813	low	0.0017
																		5814	low	0.0017	5814	low	0.0017
																		5815	low	0.0017	5815	low	0.0017
																		5816	low	0.0017	5816	low	0.0017
																		5817	low	0.0017	5817	low	0.0017
																		5818	low	0.0017	5818	low	0.0017
																		5819	low	0.0017	5819	low	0.0017
																		5820	low	0.0017	5820	low	0.0017
																		5821	low	0.0017	5821	low	0.0017
																		5822	low	0.0017	5822	low	0.0017
																		5823	low	0.0017	5823	low	0.0017
																		5825	low	0.0017	5825	low	0.0017
																		5826	low	0.0017	5826	low	0.0017
																		5827	low	0.0017	5827	low	0.0017
																		5832	low	0.0017	5832	low	0.0017
																		5833	low	0.0017	5833	low	0.0017
																		5834	low	0.0017	5834	low	0.0017
																		5835	low	0.0017	5835	low	0.0017
																		5836	low	0.0017	5836	low	0.0017
																		5837	low	0.0017	5837	low	0.0017
																		5838	low	0.0017	5838	low	0.0017
																		5840	low	0.0017	5840	low	0.0017
																		5851	low	0.0017	5851	low	0.0017
																		5852	low	0.0017	5852	low	0.0017
																		5853	low	0.0017	5853	low	0.0017
																		5854	low	0.0017	5854	low	0.0017
																		5855	low	0.0017	5855	low	0.0017
																		5856	low	0.0017	5856	low	0.0017
																		5858	low	0.0017	5858	low	0.0017
																		5859	low	0.0017	5859	low	0.0017
																		5860	low	0.0017	5860	low	0.0017
																		5861	low	0.0017	5861	low	0.0017
																		5862	low	0.0017	5862	low	0.0017
																		5863	low	0.0017	5863	low	0.0017
																		5864	low	0.0017	5864	low	0.0017
																		5865	low	0.0017	5865	low	0.0017
																		5866	low	0.0017	5866	low	0.0017
																		5867	low	0.0017	5867	low	0.0017
																		5868	low	0.0017	5868	low	0.0017
																		5869	low	0.0017	5869	low	0.0017
																		5870	low	0.0017	5870	low	0.0017
																		5871	low	0.0017	5871	low	0.0017
																		5872	low	0.0017	5872	low	0.0017
																		5875	low	0.0017	5875	low	0.0017
																		5876	low	0.0017	5876	low	0.0017
																		5928	low	0.0018	5928	low	0.0018
																		5929	low	0.0018	5929	low	0.0018
																		5930	low	0.0018	5930	low	0.0018
																		5937	low	0.0018	5937	low	0.0018
																		5938	low	0.0018	5938	low	0.0018
																		5939	low	0.0018	5939	low	0.0018
																		5940	low	0.0018	5940	low	0.0018
																		5941	low	0.0018	5941	low	0.0018
																		5942	low	0.0018	5942	low	0.0018
																		5943	low	0.0018	5943	low	0.0018
																		5944	low	0.0018	5944	low	0.0018
																		5954	low	0.0018	5954	low	0.0018
																		5960	low	0.0018	5960	low	0.0018
																		5961	low	0.0018	5961	low	0.0018
																		5962	low	0.0018	5962	low	0.0018
																		5963	low	0.0018	5963	low	0.0018
																		5964	low	0.0018	5964	low	0.0018
																		5965	low	0.0018	5965	low	0.0018
																		5966	low	0.0018	5966	low	0.0018
																		5967	low	0.0018	5967	low	0.0018
																		5968	low	0.0018	5968	low	0.0018
																		5969	low	0.0018	5969	low	0.0018
																		5970	low	0.0018	5970	low	0.0018
																		5971	low	0.0018	5971	low	0.0018
																		5972	low	0.0018	5972	low	0.0018
																		5973	low	0.0018	5973	low	0.0018
																		5974	low	0.0018	5974	low	0.0018
																		5975	low	0.0018	5975	low	0.0018
																		5976	low	0.0018	5976	low	0.0018
																		5977	low	0.0018	5977	low	0.0018
																		5978	low	0.0018	5978	low	0.0018
																		5979	low	0.0018	5979	low	0.0018
																		5980	low	0.0018	5980	low	0.0018
																		5981	low	0.0018	5981	low	0.0018
																		5982	low	0.0018	5982	low	0.0018
																		5983	low	0.0018	5983	low	0.0018
																		5984	low	0.0018	5984	low	0.0018
																		5985	low	0.0018	5985	low	0.0018
																		5986	low	0.0018	5986	low	0.0018
																		5987	low	0.0018	5987	low	0.0018
																		5988	low	0.0018	5988	low	0.0018
																		5989	low	0.0018	5989	low	0.0018
																		5990	low	0.0018	5990	low	0.0018
																		5991	low	0.0018	5991	low	0.0018
																		5992	low	0.0018	5992	low	0.0018
																		5993	low	0.0018	5993	low	0.0018
																		5994	low	0.0018	5994	low	0.0018
																		5995	low	0.0018	5995	low	0.0018
																		5996	low	0.0018	5996	low	0.0018
																		5997	low	0.0018	5997	low	0.0018
																		5998	low	0.0018	5998	low	0.0018
																		6000	low	0.0018	6000	low	0.0018
																		6002	low	0.0018	6002	low	0.0018
																		6003	low	0.0018	6003	low	0.0018
																		6004	low	0.0018	6004	low	0.0018
																		6005	low	0.0018	6005	low	0.0018
																		6006	low	0.0018	6006	low	0.0018
																		6007	low	0.0018	6007	low	0.0018
																		6008	low	0.0018	6008	low	0.0018
																		6009	low	0.0018	6009	low	0.0018
																		6010	low	0.0018	6010	low	0.0018
																		6011	low	0.0018	6011	low	0.0018
																		6012	low	0.0018	6012	low	0.0018
																		6013	low	0.0018	6013	low	0.0018
																		6014	low	0.0018	6014	low	0.0018
																		6015	low	0.0018	6015	low	0.0018
																		6016	low	0.0018	6016	low	0.0018
																		6019	low	0.0018	6019	low	0.0018
																		6020	low	0.0018	6020	low	0.0018
																		6022	low	0.0018	6022	low	0.0018
																		6027	low	0.0018	6027	low	0.0018
																		6028	low	0.0018	6028	low	0.0018
																		6029	low	0.0018	6029	low	0.0018
																		6030	low	0.0018	6030	low	0.0018
																		6031	low	0.0018	6031	low	0.0018
																		6032	low	0.0018	6032	low	0.0018
																		6033	low	0.0018	6033	low	0.0018
																		6035	low	0.0018	6035	low	0.0018
[truncated: 14,001 more rows]
[truncated: 8 more columns]

## Sheet: Fig5b
VAR	Region	YEA	WIN	SPR	SUM	AUT	M01	M02	M03	M04	M05	M06	M07	M08	M09	M10	M11	M12	CI_YEA	CI_WIN	CI_SPR	CI_SUM	CI_AUT	CI_M01	CI_M02	CI_M03	CI_M04	CI_M05	CI_M06	CI_M07	CI_M08	CI_M09	CI_M10	CI_M11	CI_M12
Wsqua	The first-order basin	0.3218	0.3335	0.5661	0.2198	0.2941	0.3901	0.3833	0.5909	0.5086	0.6485	0.5768	0.1467	0.1468	0.2203	0.46	0.3421	0.3095	0.2159	0.2322	0.2986	0.1995	0.1575	0.2366	0.268	0.3107	0.2528	0.3388	0.2259	0.1861	0.2097	0.1744	0.1461	0.1442	0.1615
Wscom	The first-order basin	0.7064	0.8287	1.2787	0.4735	0.5313	0.8797	1.0428	1.4591	1.0921	1.3543	0.9848	0.3486	0.3522	0.4267	0.7112	0.6088	0.5949	0.2159	0.2322	0.2986	0.1995	0.1575	0.2366	0.268	0.3107	0.2528	0.3388	0.2259	0.1861	0.2097	0.1744	0.1461	0.1442	0.1615
Wsqua	The second-order basin	0.4154	0.4806	0.6236	0.4063	0.4	0.5355	0.5257	0.6131	0.6529	0.6894	0.6851	0.3779	0.3634	0.353	0.5168	0.5132	0.4661	0.104	0.0944	0.1361	0.1	0.0908	0.0971	0.0952	0.111	0.1294	0.1458	0.1152	0.0952	0.0965	0.0939	0.0943	0.0852	0.0832
Wscom	The second-order basin	0.8585	0.8739	1.3871	0.7329	0.7636	0.9523	0.9368	1.2803	1.3485	1.3911	1.235	0.6566	0.586	0.6741	0.9536	0.8512	0.7976	0.104	0.0944	0.1361	0.1	0.0908	0.0971	0.0952	0.111	0.1294	0.1458	0.1152	0.0952	0.0965	0.0939	0.0943	0.0852	0.0832
Wsqua	The third-order basin	0.5524	0.6088	0.7362	0.5961	0.5752	0.7019	0.6337	0.7347	1.2215	0.7913	0.8101	0.6129	0.5387	0.5465	0.6928	0.6906	0.6025	0.0631	0.06	0.0813	0.0606	0.0558	0.0615	0.0608	0.07	0.079	0.0858	0.0688	0.0585	0.0593	0.0567	0.0584	0.0548	0.053
Wscom	The third-order basin	0.9456	0.9666	1.4436	0.8622	0.8874	1.0913	1.0292	1.3583	2.0562	1.4517	1.2864	0.8503	0.7362	0.8092	1.0615	0.9597	0.884	0.0631	0.06	0.0813	0.0606	0.0558	0.0615	0.0608	0.07	0.079	0.0858	0.0688	0.0585	0.0593	0.0567	0.0584	0.0548	0.053
Wsqua	The grid-level	1.3222	1.9903	1.839	1.7461	2.7806	1.9782	1.8603	1.8768	3.2284	1.6636	1.8486	2.0869	2.0798	2.3716	2.918	2.0397	1.9753	0.0089	0.0089	0.0112	0.0089	0.0084	0.0093	0.0092	0.0104	0.0116	0.0116	0.0105	0.0085	0.0081	0.0085	0.0085	0.0083	0.008
Wscom	The grid-level	1.6832	2.041	2.3239	2.4144	3.053	2.2042	2.0349	2.0493	4.0669	2.1891	2.8566	2.4587	2.3082	2.9134	2.8818	2.1133	2.1329	0.0089	0.0089	0.0112	0.0089	0.0084	0.0093	0.0092	0.0104	0.0116	0.0116	0.0105	0.0085	0.0081	0.0085	0.0085	0.0083	0.008

## Sheet: FigS1
Dec	0.0946984
Jan	0.0900333
Feb	0.0951668
Mar	0.145975
Apr	0.207012
May	0.301116
Jun	0.432067
Jul	0.485126
Aug	0.430712
Sep	0.310231
Oct	0.178815
Nov	0.13266

## Sheet: FigS2
Id	WIN	SPR	SUM	AUT	M01	M02	M03	M04	M05	M06	M07	M08	M09	M10	M11	M12
1	0	0	0	0	0	0	0	0	0	0	0	0	0	0	0	0
2	0	2	1	1	0	0	0	4	3	2	1	1	1	0	0	0
3	1	2	1	1	1	1	1	3	3	1	1	1	1	1	1	1
4	0	0	0	0	0	0	0	0	0	0	0	0	0	0	0	0
5	0	0	0	0	0	0	0	0	0	0	0	0	0	0	0	0
6	0	0	0	0	0	0	0	0	0	0	0	0	0	0	0	0
7	1	1	1	1	0	0	0	0	0	0	0	0	0	0	0	0
8	1	1	1	1	1	1	1	1	1	1	1	1	1	1	1	1
9	0	0	0	0	0	0	0	0	0	0	0	0	0	0	0	0
10	1	1	1	1	1	1	1	1	1	1	1	1	1	1	1	1
11	1	2	1	1	1	1	1	3	3	2	1	1	1	1	1	1
12	1	1	1	1	1	1	1	1	1	1	1	1	1	1	1	1
13	1	1	1	1	1	1	1	1	1	1	1	1	1	1	1	1
14	1	1	1	1	1	1	1	3	2	1	1	1	1	1	1	1
15	1	1	1	1	1	1	1	1	1	1	1	1	1	1	1	1
16	1	1	1	1	1	1	1	1	1	1	1	1	1	1	1	1
17	1	2	1	1	1	1	1	3	3	1	1	1	1	1	1	1
18	1	2	1	1	1	1	1	4	5	1	1	1	1	1	1	1
19	0	1	1	1	0	0	0	1	1	1	1	1	1	0	0	0
20	0	0	0	0	0	0	0	0	0	0	0	0	0	0	0	0
21	0	0	0	0	0	0	0	0	0	0	0	0	0	0	0	0
22	0	0	0	0	0	0	0	0	0	0	0	0	0	0	0	0
23	0	0	0	0	0	0	0	0	0	0	0	0	0	0	0	0
24	0	0	0	0	0	0	0	0	0	0	0	0	0	0	0	0
25	0	0	0	0	0	0	0	0	0	0	0	0	0	0	0	0
26	1	1	1	1	1	1	1	1	1	1	1	1	1	1	1	1
27	1	1	1	1	1	1	1	1	1	1	1	1	1	1	1	1
28	1	1	1	1	1	1	1	1	1	1	1	1	1	1	1	1
29	1	1	1	1	1	1	1	1	1	1	1	1	1	1	1	1
30	0	0	0	0	0	0	0	0	0	0	0	0	0	0	0	0
31	1	1	1	1	1	1	1	1	1	1	1	1	1	1	1	1
32	1	1	1	1	1	1	1	1	1	1	1	1	1	1	1	1
33	1	1	1	1	1	1	1	1	1	1	1	1	1	1	1	1
34	0	0	0	0	0	0	0	0	0	0	0	0	0	0	0	0
35	1	1	1	1	1	1	1	1	1	1	1	1	1	1	1	1
36	1	1	1	1	1	1	1	2	2	1	1	1	1	1	1	1
37	1	1	1	1	1	1	1	1	1	1	1	1	1	1	1	1
38	1	1	1	1	1	1	1	2	2	1	1	1	1	1	1	1
39	0	0	0	0	0	0	0	0	0	0	0	0	0	0	0	0
40	1	1	1	1	0	0	0	1	1	1	1	1	1	0	0	0
41	1	2	1	1	1	1	1	4	3	1	1	1	1	1	1	1
42	0	0	0	0	0	0	0	0	0	0	0	0	0	0	0	0
43	0	0	0	0	0	0	0	0	0	0	0	0	0	0	0	0
44	0	0	0	0	0	0	0	0	0	0	0	0	0	0	0	0
45	0	0	0	0	0	0	0	0	0	0	0	0	0	0	0	0
46	0	0	0	0	0	0	0	0	0	0	0	0	0	0	0	0
47	0	0	0	0	0	0	0	0	0	0	0	0	0	0	0	0
48	0	0	0	0	0	0	0	0	0	0	0	0	0	0	0	0
49	1	1	1	1	1	1	1	1	1	1	1	1	1	1	1	1
50	1	1	1	1	1	1	1	1	1	1	1	1	1	1	1	1
51	2	1	1	1	2	3	1	1	1	1	1	1	1	1	1	1
52	4	2	1	1	4	5	3	2	2	1	1	1	1	1	1	2
53	1	1	1	1	1	2	1	1	1	1	1	1	1	1	1	1
54	1	1	1	1	1	1	1	1	1	1	1	1	1	1	1	1
55	1	1	1	1	1	1	1	1	1	1	1	1	1	1	1	1
56	1	1	1	1	1	1	1	1	1	1	1	1	1	1	1	1
57	0	1	1	1	0	0	0	1	1	1	1	1	1	0	0	0
58	1	1	1	1	1	1	1	1	1	1	1	1	1	1	1	1
59	0	0	0	0	0	0	0	0	0	0	0	0	0	0	0	0
60	1	1	1	1	1	1	1	1	1	1	1	1	1	1	1	1
61	0	1	1	1	0	0	0	1	1	1	1	1	1	0	0	0
62	0	1	1	1	0	0	0	1	1	1	1	1	1	0	0	0
63	1	1	1	1	1	1	1	1	1	1	1	1	1	1	1	1
64	1	2	1	1	1	1	1	3	2	1	1	1	1	1	1	1
65	1	2	1	1	1	1	1	4	3	1	1	1	1	1	1	1
66	1	5	4	2	1	1	1	7	6	5	4	5	3	1	1	1
67	0	0	0	0	0	0	0	0	0	0	0	0	0	0	0	0
68	0	0	0	0	0	0	0	0	0	0	0	0	0	0	0	0
69	0	0	0	0	0	0	0	0	0	0	0	0	0	0	0	0
70	0	0	0	0	0	0	0	0	0	0	0	0	0	0	0	0
71	0	0	0	0	0	0	0	0	0	0	0	0	0	0	0	0
72	0	0	0	0	0	0	0	0	0	0	0	0	0	0	0	0
73	0	0	0	0	0	0	0	0	0	0	0	0	0	0	0	0
74	1	1	1	1	1	1	1	1	1	1	1	1	1	1	1	1
75	1	1	1	1	1	1	1	1	1	1	1	1	1	1	1	1
76	0	0	0	0	0	0	0	0	0	0	0	0	0	0	0	0
77	1	1	1	1	1	1	1	1	1	1	1	1	1	1	1	1
78	1	1	1	1	1	1	1	1	1	1	1	1	1	1	1	1
79	1	1	1	1	1	1	1	1	1	1	1	1	1	1	1	1
80	0	0	0	0	0	0	0	0	0	0	0	0	0	0	0	0
81	1	1	1	1	1	1	1	1	1	1	1	1	1	1	1	1
82	1	1	1	1	1	1	1	1	1	1	1	1	1	1	1	1
83	1	1	1	1	1	1	1	1	1	1	1	1	1	1	1	1
84	0	0	0	0	0	0	0	0	0	0	0	0	0	0	0	0
85	1	1	1	1	1	1	1	1	1	1	1	1	1	1	1	1
86	0	0	0	0	0	0	0	0	0	0	0	0	0	0	0	0
87	0	0	0	0	0	0	0	0	0	0	0	0	0	0	0	0
88	1	1	1	1	1	1	1	1	1	1	1	1	1	1	1	1
89	1	1	1	1	0	0	0	0	0	0	0	0	0	0	0	0
90	1	1	1	1	1	1	1	1	1	1	1	1	1	1	1	1
91	1	1	1	1	1	1	1	2	2	1	1	1	1	1	1	1
92	0	0	0	0	0	0	0	0	0	0	0	0	0	0	0	0
93	0	0	0	0	0	0	0	0	0	0	0	0	0	0	0	0
94	0	0	0	0	0	0	0	0	0	0	0	0	0	0	0	0
95	0	0	0	0	0	0	0	0	0	0	0	0	0	0	0	0
96	0	0	0	0	0	0	0	0	0	0	0	0	0	0	0	0
97	0	0	0	0	0	0	0	0	0	0	0	0	0	0	0	0
98	0	0	0	0	0	0	0	0	0	0	0	0	0	0	0	0
99	0	0	0	0	0	0	0	0	0	0	0	0	0	0	0	0
100	1	1	1	1	0	0	0	0	0	0	0	0	0	0	0	0
101	1	1	1	1	0	0	0	0	0	0	0	0	0	0	0	0
102	0	0	0	0	0	0	0	0	0	0	0	0	0	0	0	0
103	0	0	0	0	0	0	0	0	0	0	0	0	0	0	0	0
104	0	1	1	1	0	0	0	1	1	1	1	1	1	0	0	0
105	0	0	0	0	0	0	0	0	0	0	0	0	0	0	0	0
106	0	1	1	1	0	0	0	1	1	1	1	1	1	0	0	0
107	1	1	1	1	1	1	1	1	1	1	1	1	1	1	1	1
108	5	4	1	1	5	6	5	6	4	1	1	1	1	1	2	3
109	1	1	1	1	1	1	1	2	1	1	1	1	1	1	1	1
110	1	1	1	1	1	1	1	2	1	1	1	1	1	1	1	1
111	1	2	1	1	1	2	1	3	2	1	1	1	1	1	1	1
112	1	1	1	1	1	1	1	1	1	1	1	1	1	1	1	1
113	1	3	2	1	1	1	1	5	5	2	2	2	2	1	1	1
114	0	1	1	1	0	0	0	1	1	1	1	1	1	0	0	0
115	1	3	2	1	1	1	1	5	4	2	2	2	1	1	1	1
116	0	0	0	0	0	0	0	0	0	0	0	0	0	0	0	0
117	1	1	1	1	1	1	1	1	1	1	1	1	1	1	1	1
118	0	0	0	0	0	0	0	0	0	0	0	0	0	0	0	0
119	0	0	0	0	0	0	0	0	0	0	0	0	0	0	0	0
120	0	0	0	0	0	0	0	0	0	0	0	0	0	0	0	0
121	0	0	0	0	0	0	0	0	0	0	0	0	0	0	0	0
122	1	1	1	1	1	1	1	1	1	1	1	1	1	1	1	1
123	0	0	0	0	0	0	0	0	0	0	0	0	0	0	0	0
124	0	0	0	0	0	0	0	0	0	0	0	0	0	0	0	0
125	0	0	0	0	0	0	0	0	0	0	0	0	0	0	0	0
126	1	1	1	1	1	1	1	1	1	1	1	1	1	1	1	1
127	0	0	0	0	0	0	0	0	0	0	0	0	0	0	0	0
128	1	1	1	1	1	1	1	2	1	1	1	1	1	1	1	1
129	1	1	1	1	1	1	1	1	1	1	1	1	1	1	1	1
130	0	0	0	0	0	0	0	0	0	0	0	0	0	0	0	0
131	0	0	0	0	0	0	0	0	0	0	0	0	0	0	0	0
132	1	1	1	1	1	1	1	2	1	1	1	1	1	1	1	1
133	0	0	0	0	0	0	0	0	0	0	0	0	0	0	0	0
134	0	0	0	0	0	0	0	0	0	0	0	0	0	0	0	0
135	0	0	0	0	0	0	0	0	0	0	0	0	0	0	0	0
136	1	1	1	1	1	1	1	1	1	1	1	1	1	1	1	1
137	1	1	1	1	1	1	1	2	1	1	1	1	1	1	1	1
138	1	1	1	1	1	1	1	2	2	1	1	1	1	1	1	1
139	1	2	2	1	1	1	1	3	3	2	2	2	1	1	1	1
140	1	5	5	2	1	2	1	7	6	5	5	5	4	1	1	1
141	0	0	0	0	0	0	0	0	0	0	0	0	0	0	0	0
142	0	0	0	0	0	0	0	0	0	0	0	0	0	0	0	0
143	0	0	0	0	0	0	0	0	0	0	0	0	0	0	0	0
144	0	0	0	0	0	0	0	0	0	0	0	0	0	0	0	0
145	0	0	0	0	0	0	0	0	0	0	0	0	0	0	0	0
146	0	0	0	0	0	0	0	0	0	0	0	0	0	0	0	0
147	1	1	1	1	1	2	1	1	1	1	1	1	1	1	1	1
148	0	0	0	0	0	0	0	0	0	0	0	0	0	0	0	0
149	0	0	0	0	0	0	0	0	0	0	0	0	0	0	0	0
150	0	0	0	0	0	0	0	0	0	0	0	0	0	0	0	0
151	0	0	0	0	0	0	0	0	0	0	0	0	0	0	0	0
152	0	0	0	0	0	0	0	0	0	0	0	0	0	0	0	0
153	0	0	0	0	0	0	0	0	0	0	0	0	0	0	0	0
154	1	1	1	1	1	1	1	1	1	1	1	1	1	1	1	1
155	0	1	1	1	0	0	0	1	1	1	1	1	1	0	0	0
156	0	0	0	0	0	0	0	0	0	0	0	0	0	0	0	0
157	1	1	1	1	1	1	1	1	1	1	1	1	1	1	1	1
158	1	1	1	1	1	1	1	1	1	1	1	1	1	1	1	1
159	0	0	0	0	0	0	0	0	0	0	0	0	0	0	0	0
160	0	0	0	0	0	0	0	0	0	0	0	0	0	0	0	0
161	1	1	1	1	1	1	1	1	1	1	1	1	1	1	1	1
162	1	1	1	1	0	0	0	1	1	1	1	1	1	0	0	0
163	1	1	1	1	1	1	1	1	1	1	1	1	1	1	1	1
164	0	1	1	1	0	0	0	1	1	1	1	1	1	0	0	0
165	1	1	1	1	1	1	1	1	1	1	1	1	1	1	1	1
166	1	2	1	1	1	1	1	3	2	2	1	2	1	1	1	1
167	0	0	0	0	0	0	0	0	0	0	0	0	0	0	0	0
168	0	1	1	1	0	0	0	1	1	1	1	1	1	0	0	0
169	1	1	1	1	1	1	1	1	1	1	1	1	1	1	1	1
170	0	0	0	0	0	0	0	0	0	0	0	0	0	0	0	0
171	0	0	0	0	0	0	0	0	0	0	0	0	0	0	0	0
172	0	0	0	0	0	0	0	0	0	0	0	0	0	0	0	0
173	0	0	0	0	0	0	0	0	0	0	0	0	0	0	0	0
174	3	2	1	1	4	5	4	2	2	1	1	1	1	1	2	2
175	5	4	2	2	5	6	6	5	5	3	1	1	1	2	3	5
176	1	1	1	1	1	1	1	1	1	1	1	1	1	1	1	1
177	0	0	0	0	0	0	0	0	0	0	0	0	0	0	0	0
178	0	0	0	0	0	0	0	0	0	0	0	0	0	0	0	0
179	0	0	0	0	0	0	0	0	0	0	0	0	0	0	0	0
180	0	0	0	0	0	0	0	0	0	0	0	0	0	0	0	0
181	1	1	1	1	1	1	1	1	1	1	1	1	1	1	1	1
182	1	1	1	1	1	1	1	1	1	1	1	1	1	1	1	1
183	1	1	1	1	1	1	1	1	1	1	1	1	1	1	1	1
184	1	1	1	1	1	1	1	1	1	1	1	1	1	1	1	1
185	2	1	1	1	2	2	2	2	1	1	1	1	1	1	1	1
186	0	1	1	1	0	0	0	1	1	1	1	1	1	0	0	0
187	0	0	0	0	0	0	0	0	0	0	0	0	0	0	0	0
188	0	1	1	1	0	0	0	1	1	1	1	1	1	0	0	0
189	0	1	1	1	0	0	0	1	1	1	1	1	1	0	0	0
190	1	1	1	1	0	0	0	0	0	0	0	0	0	0	0	0
191	0	0	0	0	0	0	0	0	0	0	0	0	0	0	0	0
192	0	0	0	0	0	0	0	0	0	0	0	0	0	0	0	0
193	1	1	1	1	1	1	1	1	1	1	1	1	1	1	1	1
194	2	5	3	1	2	3	1	5	5	3	3	3	2	1	1	1
195	0	0	0	0	0	0	0	0	0	0	0	0	0	0	0	0
196	1	4	3	2	1	1	1	5	5	4	3	3	3	1	1	1
197	0	1	1	1	0	0	0	1	2	1	1	1	1	0	0	0
198	1	1	1	1	1	1	1	1	1	1	1	1	1	1	1	1
199	1	1	1	1	1	1	1	1	1	1	1	1	1	1	1	1
200	4	2	1	1	5	5	5	2	1	1	1	1	1	1	2	3
201	1	1	1	1	0	0	0	0	0	0	0	0	0	0	0	0
202	1	1	1	1	1	1	1	1	1	1	1	1	1	1	1	1
203	1	1	1	1	1	1	1	1	1	1	1	1	1	1	1	1
204	0	0	0	0	0	0	0	0	0	0	0	0	0	0	0	0
205	0	0	0	0	0	0	0	0	0	0	0	0	0	0	0	0
206	0	0	0	0	0	0	0	0	0	0	0	0	0	0	0	0
207	0	0	0	0	0	0	0	0	0	0	0	0	0	0	0	0
208	1	1	1	1	1	1	1	1	1	1	1	1	1	1	1	1
209	0	0	0	0	0	0	0	0	0	0	0	0	0	0	0	0
210	1	1	1	1	1	1	1	1	1	1	1	1	1	1	1	1
211	0	0	0	0	0	0	0	0	0	0	0	0	0	0	0	0
212	0	0	0	0	0	0	0	0	0	0	0	0	0	0	0	0
213	1	1	1	1	1	1	1	1	1	1	1	1	1	1	1	1
214	1	1	1	1	1	1	1	1	1	1	1	1	1	1	1	1
215	0	0	0	0	0	0	0	0	0	0	0	0	0	0	0	0
216	0	0	0	0	0	0	0	0	0	0	0	0	0	0	0	0
217	0	1	1	1	0	0	0	2	2	1	1	1	1	0	0	0
218	0	3	2	1	0	0	0	4	3	2	1	2	1	0	0	0
219	0	1	1	1	0	0	0	2	2	1	1	1	1	0	0	0
220	0	1	1	1	0	0	0	1	1	1	1	1	1	0	0	0
221	0	1	1	1	0	0	0	1	1	1	1	1	1	0	0	0
222	0	1	1	1	0	0	0	1	1	1	1	1	1	0	0	0
223	1	1	1	1	1	1	1	1	1	1	1	1	1	1	1	1
224	1	3	2	1	1	1	1	5	4	3	2	3	2	1	1	1
225	0	3	3	3	0	0	0	5	5	2	3	3	4	0	0	0
226	1	2	1	1	0	0	0	2	2	1	1	1	1	0	0	0
227	0	1	1	1	0	0	0	1	1	1	1	1	1	0	0	0
228	0	0	0	0	0	0	0	0	0	0	0	0	0	0	0	0
229	1	1	1	1	0	0	0	0	0	0	0	0	0	0	0	0
230	2	1	1	1	2	3	3	1	1	1	1	1	1	1	1	2
231	1	1	1	1	1	2	1	1	1	1	1	1	1	1	1	1
232	1	1	1	1	1	1	1	1	1	1	1	1	1	1	1	1
233	0	0	0	0	0	0	0	0	0	0	0	0	0	0	0	0
234	0	0	0	0	0	0	0	0	0	0	0	0	0	0	0	0
235	0	0	0	0	0	0	0	0	0	0	0	0	0	0	0	0
236	0	0	0	0	0	0	0	0	0	0	0	0	0	0	0	0
237	0	0	0	0	0	0	0	0	0	0	0	0	0	0	0	0
238	1	1	1	1	1	1	1	1	1	1	1	1	1	1	1	1
239	0	0	0	0	0	0	0	0	0	0	0	0	0	0	0	0
240	0	0	0	0	0	0	0	0	0	0	0	0	0	0	0	0
241	0	0	0	0	0	0	0	0	0	0	0	0	0	0	0	0
242	1	1	1	1	0	0	0	0	0	0	0	0	0	0	0	0
243	1	1	1	1	1	2	1	1	1	1	1	1	1	1	1	1
244	0	0	0	0	0	0	0	0	0	0	0	0	0	0	0	0
245	0	0	0	0	0	0	0	0	0	0	0	0	0	0	0	0
246	0	1	1	1	0	0	0	1	1	1	1	1	1	0	0	0
247	0	2	1	1	0	0	0	3	2	1	1	1	1	0	0	0
248	0	2	1	1	0	0	0	3	2	1	1	1	1	0	0	0
249	0	2	1	1	0	0	0	2	2	1	1	1	1	0	0	0
250	1	2	1	1	1	1	1	2	2	1	1	1	1	1	1	1
251	1	3	2	1	1	1	1	4	4	2	1	2	1	1	1	1
252	1	2	1	1	1	1	1	3	3	2	1	2	1	1	1	1
253	1	2	1	1	1	1	1	3	3	1	1	2	1	1	1	1
254	1	5	4	2	1	1	1	6	6	4	4	4	3	1	1	1
255	0	0	0	0	0	0	0	0	0	0	0	0	0	0	0	0
256	0	0	0	0	0	0	0	0	0	0	0	0	0	0	0	0
257	0	2	2	2	0	0	0	3	4	2	2	2	3	0	0	0
258	1	1	1	1	1	1	1	1	2	1	1	1	1	1	1	1
259	1	1	1	1	0	0	0	1	1	1	1	1	1	0	0	0
260	0	1	1	1	0	0	0	1	1	1	1	1	1	0	0	0
261	0	0	0	0	0	0	0	0	0	0	0	0	0	0	0	0
262	1	1	1	1	1	1	1	1	1	1	1	1	1	1	1	1
263	1	1	1	1	1	2	1	1	1	1	1	1	1	1	1	1
264	1	1	1	1	2	2	2	1	1	1	1	1	1	1	1	1
265	7	5	3	5	7	7	7	5	5	4	2	3	4	5	7	7
266	0	0	0	0	0	0	0	0	0	0	0	0	0	0	0	0
267	0	0	0	0	0	0	0	0	0	0	0	0	0	0	0	0
268	0	0	0	0	0	0	0	0	0	0	0	0	0	0	0	0
269	0	0	0	0	0	0	0	0	0	0	0	0	0	0	0	0
270	1	1	1	1	1	1	1	1	1	1	1	1	1	1	1	1
271	0	0	0	0	0	0	0	0	0	0	0	0	0	0	0	0
272	1	1	1	1	1	1	1	1	1	1	1	1	1	1	1	1
273	0	0	0	0	0	0	0	0	0	0	0	0	0	0	0	0
274	0	0	0	0	0	0	0	0	0	0	0	0	0	0	0	0
275	2	1	1	1	2	3	2	1	1	1	1	1	1	1	1	2
276	5	5	2	2	5	6	6	5	4	2	2	3	2	2	4	5
277	0	1	1	1	0	0	0	1	1	1	1	1	1	0	0	0
278	0	2	1	1	0	0	0	2	2	1	1	1	1	0	0	0
279	0	1	1	1	0	0	0	1	1	1	1	1	1	0	0	0
280	0	1	1	1	0	0	0	1	1	1	1	1	1	0	0	0
281	1	1	1	1	1	1	1	1	1	1	1	1	1	1	1	1
282	1	1	1	1	0	0	0	2	2	1	1	1	1	0	0	0
283	1	3	1	1	1	1	1	4	4	2	1	2	1	1	1	1
284	0	1	1	1	0	0	0	1	1	1	1	1	1	0	0	0
285	1	1	1	1	0	0	0	1	1	1	1	1	1	0	0	0
286	1	2	1	1	0	0	0	3	4	1	1	1	1	0	0	0
287	1	3	2	1	1	1	1	4	5	2	1	2	1	1	1	1
288	0	0	0	0	0	0	0	0	0	0	0	0	0	0	0	0
289	0	0	0	0	0	0	0	0	0	0	0	0	0	0	0	0
290	0	5	4	5	0	0	0	5	6	3	5	5	5	0	0	0
291	1	6	5	5	1	1	1	6	7	5	5	5	6	1	1	1
292	4	5	4	4	4	5	2	5	6	3	4	4	5	1	4	5
293	1	5	4	4	1	1	1	7	6	4	5	5	5	1	1	1
294	1	2	1	1	1	1	1	3	3	1	1	1	1	1	1	1
295	1	1	1	1	1	1	1	1	1	1	1	1	1	1	1	1
296	0	1	1	1	0	0	0	1	1	1	1	1	1	0	0	0
297	1	1	1	1	1	1	1	1	1	1	1	1	1	1	1	1
298	1	1	1	1	1	1	1	1	1	1	1	1	1	1	1	1
299	6	3	1	3	6	7	6	4	2	2	1	1	2	3	5	5
300	1	1	1	1	1	1	1	1	1	1	1	1	1	1	1	1
301	1	1	1	1	0	0	0	0	0	0	0	0	0	0	0	0
302	4	2	1	1	4	5	4	2	2	1	1	1	1	2	2	3
303	2	1	1	1	2	3	2	1	1	1	1	1	1	1	1	1
304	1	1	1	1	1	1	1	1	1	1	1	1	1	1	1	1
305	7	6	3	5	7	7	7	6	5	4	2	3	4	5	6	7
306	1	2	1	1	1	1	1	2	2	1	1	1	1	1	1	1
307	6	5	3	3	7	7	7	5	5	3	2	3	3	3	5	5
308	1	2	1	1	1	2	1	2	2	1	1	1	1	1	1	1
309	0	1	1	1	0	0	0	1	1	1	1	1	1	0	0	0
310	0	2	1	1	0	0	0	2	2	1	1	2	1	0	0	0
311	0	1	1	1	0	0	0	1	1	1	1	1	1	0	0	0
312	0	1	1	1	0	0	0	1	1	1	1	1	1	0	0	0
313	0	1	1	1	0	0	0	1	1	1	1	1	1	0	0	0
314	0	2	1	1	0	0	0	2	2	1	1	1	1	0	0	0
315	0	1	1	1	0	0	0	1	1	1	1	1	1	0	0	0
316	1	4	2	1	1	1	1	4	5	2	2	2	1	1	1	1
317	0	2	1	1	0	0	0	2	3	1	1	1	1	0	0	0
318	0	0	0	0	0	0	0	0	0	0	0	0	0	0	0	0
319	1	1	1	1	0	0	0	1	2	1	1	1	1	0	0	0
320	1	4	2	1	1	1	1	5	7	2	1	2	1	1	1	1
321	1	5	2	1	1	1	1	5	7	2	2	2	1	1	1	1
322	2	7	5	2	2	2	1	7	7	5	4	5	4	1	1	1
323	0	0	0	0	0	0	0	0	0	0	0	0	0	0	0	0
324	0	6	5	5	0	0	0	7	7	5	5	5	6	0	0	0
325	2	6	5	6	2	2	1	7	7	5	6	6	7	1	4	4
326	7	7	6	7	7	7	4	7	7	5	7	7	7	3	7	7
327	7	6	5	7	7	7	7	7	7	5	5	5	7	7	7	7
328	7	6	5	6	7	7	5	7	7	5	5	5	6	4	7	7
329	1	6	5	4	1	1	1	7	7	5	5	5	5	1	1	1
330	1	5	4	3	1	1	1	6	6	4	4	5	5	1	1	1
331	0	2	1	1	0	0	0	3	2	1	1	1	1	0	0	0
332	1	1	1	1	1	1	1	1	1	1	1	1	1	1	1	1
333	6	3	1	3	7	7	6	4	2	2	1	1	2	4	5	6
334	1	1	1	1	1	1	1	1	1	1	1	1	1	1	1	1
335	0	0	0	0	0	0	0	0	0	0	0	0	0	0	0	0
336	0	0	0	0	0	0	0	0	0	0	0	0	0	0	0	0
337	0	0	0	0	0	0	0	0	0	0	0	0	0	0	0	0
338	0	0	0	0	0	0	0	0	0	0	0	0	0	0	0	0
339	0	0	0	0	0	0	0	0	0	0	0	0	0	0	0	0
340	0	0	0	0	0	0	0	0	0	0	0	0	0	0	0	0
341	0	1	1	1	0	0	0	1	1	1	1	1	1	0	0	0
342	0	1	1	1	0	0	0	1	1	1	1	1	1	0	0	0
343	7	6	5	5	7	7	7	7	6	5	4	5	5	5	6	7
344	0	5	3	1	0	0	0	5	5	3	2	5	3	0	0	0
345	0	2	2	1	0	0	0	3	3	2	1	4	2	0	0	0
346	0	3	2	1	0	0	0	4	4	2	2	5	2	0	0	0
347	0	2	1	1	0	0	0	2	2	1	1	2	1	0	0	0
348	1	2	1	1	1	1	1	3	3	1	1	2	1	1	1	1
349	1	5	2	1	1	1	1	5	5	3	2	3	2	1	1	1
350	1	2	1	1	0	0	0	3	3	1	1	1	1	0	0	0
351	0	2	1	1	0	0	0	2	3	1	1	1	1	0	0	0
352	1	2	1	1	1	1	1	2	5	1	1	1	1	1	1	1
353	1	3	1	1	1	1	1	3	7	1	1	1	1	1	1	1
354	1	2	1	1	1	1	1	2	6	1	1	1	1	1	1	1
355	1	4	1	1	1	1	1	5	7	2	1	2	1	1	1	1
356	6	7	4	2	6	6	2	7	7	4	3	5	3	1	1	2
357	0	0	0	0	0	0	0	0	0	0	0	0	0	0	0	0
358	2	1	1	1	2	2	1	1	1	1	1	1	1	1	3	3
359	2	3	2	2	1	2	1	6	4	1	2	2	3	1	3	2
360	1	1	1	1	1	1	1	3	1	1	1	1	1	1	2	2
361	7	5	4	5	7	7	3	7	6	3	5	5	6	3	7	7
362	7	7	6	7	7	7	7	7	7	6	7	7	7	7	7	7
363	4	7	6	6	5	5	2	7	7	5	6	6	7	1	3	5
364	1	5	4	3	1	1	1	6	6	3	4	4	5	1	1	1
365	0	2	1	1	0	0	0	3	3	1	1	2	2	0	0	0
366	1	2	1	1	0	0	0	3	2	1	1	1	1	0	0	0
367	1	1	1	1	1	1	1	1	1	1	1	1	1	1	1	1
368	6	4	1	3	7	7	7	5	2	2	1	1	2	4	5	6
369	1	1	1	1	1	1	1	1	1	1	1	1	1	1	1	1
370	0	0	0	0	0	0	0	0	0	0	0	0	0	0	0	0
371	0	1	1	1	0	0	0	1	1	1	1	1	1	0	0	0
372	1	1	1	1	1	1	1	1	1	1	1	1	1	1	1	1
373	1	1	1	1	0	0	0	1	1	1	1	1	1	0	0	0
374	1	1	1	1	1	1	1	1	1	1	1	1	1	1	1	1
375	0	1	1	1	0	0	0	1	1	1	1	1	1	0	0	0
376	0	0	0	0	0	0	0	0	0	0	0	0	0	0	0	0
377	0	1	1	1	0	0	0	1	1	1	1	1	1	0	0	0
378	1	2	1	1	1	1	1	2	2	1	1	1	1	1	1	1
379	1	4	2	1	1	1	1	5	5	2	2	4	2	1	1	1
380	0	5	3	2	0	0	0	5	5	3	3	6	3	0	0	0
381	1	5	2	1	1	1	1	5	5	2	2	5	2	1	1	1
382	1	3	2	1	1	1	1	4	4	2	1	2	1	1	1	1
383	1	5	2	1	1	1	1	5	5	2	2	3	2	1	1	1
384	1	7	5	2	1	1	1	7	7	5	5	5	3	1	1	1
385	1	6	4	2	1	2	1	7	7	4	4	5	2	1	1	1
386	1	4	2	1	1	1	1	5	6	2	2	2	1	1	1	1
387	0	1	1	1	0	0	0	1	1	1	1	1	1	0	0	0
388	0	1	1	1	0	0	0	1	1	1	1	1	1	0	0	0
389	1	3	1	1	1	1	1	3	7	1	1	1	1	1	1	1
390	1	5	2	1	1	1	1	5	7	2	2	2	2	1	1	1
391	7	7	5	4	7	7	5	7	7	5	4	5	5	2	4	5
392	7	7	5	5	7	7	6	7	7	5	5	6	5	3	5	5
393	0	0	0	0	0	0	0	0	0	0	0	0	0	0	0	0
394	0	1	1	0	0	0	0	0	3	1	1	1	0	0	0	0
395	0	0	0	0	0	0	0	0	0	0	0	0	0	0	0	0
396	0	0	0	0	0	0	0	0	0	0	0	0	0	0	0	0
397	0	0	0	0	0	0	0	0	0	0	0	0	0	0	0	0
398	0	2	1	1	0	0	0	5	3	1	1	1	1	0	0	0
399	2	1	1	1	3	5	1	5	2	1	1	1	1	1	1	1
400	1	1	1	1	1	1	1	4	1	1	1	1	1	1	1	1
401	1	5	3	3	1	1	1	7	5	2	3	4	5	1	1	1
402	1	5	4	4	1	2	1	7	6	3	5	5	5	1	2	1
403	1	6	5	5	1	1	1	7	6	4	5	5	5	1	1	1
404	0	4	3	2	0	0	0	7	5	2	3	3	4	0	0	0
405	0	1	1	1	0	0	0	1	1	1	1	1	1	0	0	0
406	0	1	1	1	0	0	0	2	1	1	1	1	1	0	0	0
407	1	1	1	1	1	1	1	2	1	1	1	1	1	1	1	1
408	1	1	1	1	1	1	1	1	1	1	1	1	1	1	1	1
409	0	0	0	0	0	0	0	0	0	0	0	0	0	0	0	0
410	0	0	0	0	0	0	0	0	0	0	0	0	0	0	0	0
411	0	0	0	0	0	0	0	0	0	0	0	0	0	0	0	0
412	0	1	1	1	0	0	0	1	1	1	1	1	1	0	0	0
413	0	1	1	1	0	0	0	1	1	1	1	1	1	0	0	0
414	0	0	0	0	0	0	0	0	0	0	0	0	0	0	0	0
415	0	1	1	1	0	0	0	1	1	1	1	1	1	0	0	0
416	0	2	1	1	0	0	0	3	2	1	1	1	1	0	0	0
417	0	1	1	1	0	0	0	1	1	1	1	1	1	0	0	0
418	1	5	2	1	1	1	1	5	5	2	2	4	2	1	1	1
419	1	7	5	3	1	2	1	7	7	5	5	6	5	1	1	1
420	5	7	5	3	5	5	5	7	7	5	5	6	4	1	2	3
421	1	6	4	2	1	1	1	6	6	4	4	5	3	1	1	1
422	1	5	3	1	1	1	1	5	5	3	3	4	2	1	1	1
423	1	6	4	2	1	1	1	7	7	4	4	5	3	1	1	1
424	1	7	5	2	1	1	1	7	7	5	5	6	3	1	1	1
425	1	5	2	1	1	1	1	5	6	2	2	3	1	1	1	1
426	1	2	1	1	1	1	1	3	4	1	1	1	1	1	1	1
427	1	2	1	1	1	1	1	2	4	1	1	1	1	1	1	1
428	1	1	1	1	1	1	1	1	4	1	1	1	1	1	1	1
429	1	2	1	1	1	1	1	3	5	1	1	1	1	1	1	1
430	1	3	1	1	1	1	1	3	6	1	1	1	1	1	1	1
431	2	7	5	3	2	3	1	7	7	5	5	5	4	1	1	1
432	2	7	5	3	2	3	1	7	7	5	5	6	5	1	1	1
433	0	0	0	0	0	0	0	0	0	0	0	0	0	0	0	0
434	0	0	0	0	0	0	0	0	0	0	0	0	0	0	0	0
435	0	7	5	5	0	0	0	7	7	5	5	6	6	0	0	0
436	4	7	1	2	4	4	2	6	7	1	1	2	2	1	6	5
437	7	7	6	7	7	7	7	7	7	7	6	7	7	7	7	7
438	7	7	2	5	7	7	7	7	7	3	2	3	5	6	7	7
439	1	1	1	1	1	2	1	1	1	1	1	1	1	1	1	1
440	1	1	1	1	1	1	1	1	1	1	1	1	1	1	1	1
441	0	0	0	0	0	0	0	0	0	0	0	0	0	0	0	0
442	0	0	0	0	0	0	0	0	0	0	0	0	0	0	0	0
443	0	0	0	0	0	0	0	0	0	0	0	0	0	0	0	0
444	0	0	0	0	0	0	0	0	0	0	0	0	0	0	0	0
445	0	5	1	1	0	0	0	7	4	1	1	2	1	0	0	0
446	1	7	5	5	1	1	1	7	7	5	5	6	6	1	1	1
447	2	5	2	2	2	2	2	7	5	2	2	3	3	1	1	1
448	0	4	2	1	0	0	0	7	3	1	2	3	2	0	0	0
449	1	7	5	4	1	1	1	7	6	5	5	6	5	1	1	1
450	1	7	5	4	1	1	1	7	7	5	5	5	5	1	1	1
451	0	5	3	2	0	0	0	7	5	3	2	4	3	0	0	0
452	1	3	1	1	1	1	1	5	2	1	1	2	1	1	1	1
453	7	7	4	6	7	7	7	7	6	5	3	5	5	6	7	7
454	0	2	1	1	0	0	0	3	2	1	1	1	1	0	0	0
455	0	1	1	1	0	0	0	1	1	1	1	1	1	0	0	0
456	0	1	1	1	0	0	0	1	1	1	1	1	1	0	0	0
457	0	1	1	1	0	0	0	1	1	1	1	1	1	0	0	0
458	0	1	1	1	0	0	0	1	1	1	1	1	1	0	0	0
459	0	0	0	0	0	0	0	0	0	0	0	0	0	0	0	0
460	0	1	1	1	0	0	0	1	1	1	1	1	1	0	0	0
461	0	2	1	1	0	0	0	3	2	1	1	1	1	0	0	0
462	1	3	1	1	1	1	1	4	3	1	1	1	1	1	1	1
463	1	3	1	1	1	1	1	4	3	1	1	1	1	1	1	1
464	1	5	3	2	1	1	1	6	5	3	2	4	2	1	1	1
465	1	7	6	4	1	1	1	7	7	6	5	7	5	1	1	1
466	7	7	6	5	7	7	7	7	7	6	5	7	5	5	6	7
467	1	7	5	3	1	2	1	7	7	5	5	7	5	1	1	1
468	1	7	5	2	1	2	1	7	7	5	5	6	3	1	1	1
469	1	7	6	3	1	2	1	7	7	6	6	7	5	1	1	1
470	1	7	5	3	1	1	1	7	7	5	5	6	4	1	1	1
471	1	7	4	2	1	1	1	7	7	4	4	5	2	1	1	1
472	1	7	3	1	1	1	1	7	7	3	3	4	2	1	1	1
473	1	5	1	1	1	1	1	5	7	1	1	2	1	1	1	1
474	1	1	1	1	1	1	1	1	1	1	1	1	1	1	1	1
475	1	1	1	1	1	1	1	1	1	1	1	1	1	1	1	1
476	1	4	2	1	1	1	1	4	6	2	1	2	1	1	1	1
477	1	5	2	1	1	1	1	5	6	2	2	2	1	1	1	1
478	1	5	3	1	1	1	1	5	7	3	3	4	2	1	1	1
479	1	6	5	2	1	1	1	6	7	5	5	5	3	1	1	1
480	1	6	5	2	1	1	1	6	7	5	4	5	3	1	1	1
481	6	7	5	4	6	6	3	7	7	5	5	6	5	1	2	3
482	1	6	5	3	1	1	1	6	7	5	5	6	5	1	1	1
483	1	6	5	3	1	1	1	5	7	5	5	6	5	1	1	1
484	0	0	0	0	0	0	0	0	0	0	0	0	0	0	0	0
485	0	0	0	0	0	0	0	0	0	0	0	0	0	0	0	0
486	0	0	0	0	0	0	0	0	0	0	0	0	0	0	0	0
487	5	3	1	1	5	5	5	2	4	1	1	1	1	1	4	4
488	7	5	1	2	7	7	7	5	7	1	1	1	1	2	7	7
489	7	7	7	7	7	7	7	7	7	7	7	7	7	7	7	7
490	7	7	3	6	7	7	7	7	7	4	3	4	5	6	7	7
491	7	7	2	5	7	7	7	7	7	3	2	3	4	6	7	7
492	1	1	1	1	0	0	0	0	0	0	0	0	0	0	0	0
493	2	1	1	1	2	3	2	1	1	1	1	1	1	1	3	3
494	0	0	0	0	0	0	0	0	0	0	0	0	0	0	0	0
495	0	0	0	0	0	0	0	0	0	0	0	0	0	0	0	0
496	7	7	3	6	7	7	7	7	6	4	2	4	5	7	7	7
497	7	6	2	3	7	7	7	7	5	3	2	3	3	3	5	6
498	7	7	7	7	7	7	7	7	7	7	6	7	7	7	7	7
499	1	7	6	5	1	1	1	7	7	6	5	7	6	1	1	1
500	1	7	5	5	1	1	1	7	7	5	5	7	5	1	1	1
501	7	7	7	7	7	7	7	7	7	7	7	7	7	7	7	7
502	7	7	7	7	7	7	7	7	7	7	6	7	7	6	7	7
503	1	7	6	5	1	1	1	7	7	6	5	7	6	1	1	1
504	6	7	5	5	6	7	6	7	7	5	5	6	5	2	5	5
505	0	1	1	1	0	0	0	1	1	1	1	1	1	0	0	0
506	0	0	0	0	0	0	0	0	0	0	0	0	0	0	0	0
507	0	1	1	1	0	0	0	1	1	1	1	1	1	0	0	0
508	0	1	1	1	0	0	0	1	1	1	1	1	1	0	0	0
509	0	1	1	1	0	0	0	1	1	1	1	1	1	0	0	0
510	0	0	0	0	0	0	0	0	0	0	0	0	0	0	0	0
511	0	0	0	0	0	0	0	0	0	0	0	0	0	0	0	0
512	0	1	1	1	0	0	0	1	1	1	1	1	1	0	0	0
513	1	2	1	1	1	1	1	3	2	1	1	1	1	1	1	1
514	1	3	1	1	1	1	1	4	3	1	1	1	1	1	1	1
515	1	5	2	1	1	1	1	5	5	2	2	2	2	1	1	1
516	1	7	5	3	1	1	1	7	7	5	5	5	4	1	1	1
517	2	7	5	3	2	3	1	7	7	5	5	6	5	1	1	1
518	1	7	5	2	1	2	1	7	7	5	5	6	3	1	1	1
519	3	7	5	3	3	5	2	7	7	5	6	7	5	1	1	1
520	6	7	7	5	6	7	5	7	7	6	7	7	5	1	1	2
521	3	7	6	4	4	5	2	7	7	6	6	7	5	1	1	1
522	2	7	5	3	2	3	1	7	7	5	6	7	5	1	1	1
523	1	7	4	2	1	1	1	7	7	4	4	5	2	1	1	1
524	0	2	1	1	0	0	0	2	4	1	1	1	1	0	0	0
525	1	1	1	1	1	1	1	1	4	1	1	1	1	1	1	1
526	1	2	1	1	1	1	1	2	4	1	1	1	1	1	1	1
527	1	5	3	1	1	1	1	5	7	3	2	3	2	1	1	1
528	5	6	4	2	5	6	3	6	7	4	3	4	2	1	1	2
529	1	6	4	2	1	1	1	6	7	4	3	5	2	1	1	1
530	1	6	4	2	1	1	1	6	7	4	4	5	3	1	1	1
531	2	7	6	3	2	3	1	7	7	6	5	6	5	1	1	1
532	1	7	6	3	2	2	1	7	7	5	5	7	5	1	1	1
533	1	6	5	2	1	1	1	6	7	5	5	5	4	1	1	1
534	1	5	5	2	1	1	1	5	7	5	5	5	4	1	1	1
535	1	5	4	2	1	1	1	5	6	4	4	5	3	1	1	1
536	0	4	4	1	0	0	0	4	5	4	3	4	2	0	0	0
537	1	6	5	3	1	1	1	6	7	5	5	5	5	1	1	1
538	0	0	0	0	0	0	0	0	0	0	0	0	0	0	0	0
539	0	0	0	0	0	0	0	0	0	0	0	0	0	0	0	0
540	0	0	0	0	0	0	0	0	0	0	0	0	0	0	0	0
541	0	0	0	0	0	0	0	0	0	0	0	0	0	0	0	0
542	0	0	0	0	0	0	0	0	0	0	0	0	0	0	0	0
543	0	0	0	0	0	0	0	0	0	0	0	0	0	0	0	0
544	0	5	2	1	0	0	0	7	1	1	1	4	2	0	0	0
545	0	7	1	1	0	0	0	7	7	1	1	2	1	0	0	0
546	0	6	1	1	0	0	0	5	7	1	1	1	1	0	0	0
547	5	5	1	1	5	6	4	5	7	1	1	1	1	1	5	5
548	0	0	0	0	0	0	0	0	0	0	0	0	0	0	0	0
549	0	0	0	0	0	0	0	0	0	0	0	0	0	0	0	0
550	0	0	0	0	0	0	0	0	0	0	0	0	0	0	0	0
551	4	1	1	1	5	5	2	1	1	1	1	1	1	1	3	5
552	4	1	1	1	4	4	2	1	2	1	1	1	1	1	4	5
553	5	1	1	1	4	5	2	1	2	1	1	1	1	1	4	4
554	1	1	1	1	1	1	1	1	1	1	1	1	1	1	1	1
555	3	1	1	1	3	4	2	1	1	1	1	1	1	1	3	3
556	1	1	1	1	1	1	1	1	1	1	1	1	1	1	1	1
557	1	1	1	1	1	1	1	1	1	1	1	1	1	1	1	1
558	7	7	6	7	7	7	7	7	7	6	5	6	7	7	7	7
559	7	7	7	7	7	7	7	7	7	7	7	7	7	7	7	7
560	3	7	5	5	4	5	5	7	7	5	5	6	5	1	3	3
561	1	5	3	2	1	2	2	7	5	3	2	5	3	1	1	1
562	7	7	7	7	7	7	7	7	7	7	6	7	7	6	7	7
563	1	7	6	5	1	1	1	7	7	6	5	7	6	1	1	1
564	7	7	5	5	7	7	7	7	7	5	4	6	5	5	7	7
565	1	1	1	1	1	1	1	2	1	1	1	1	1	1	1	1
566	0	0	0	0	0	0	0	0	0	0	0	0	0	0	0	0
567	0	0	0	0	0	0	0	0	0	0	0	0	0	0	0	0
568	0	0	0	0	0	0	0	0	0	0	0	0	0	0	0	0
569	0	1	1	1	0	0	0	1	1	1	1	1	1	0	0	0
570	0	0	0	0	0	0	0	0	0	0	0	0	0	0	0	0
571	1	1	1	1	1	1	1	1	1	1	1	1	1	1	1	1
572	0	1	1	1	0	0	0	1	1	1	1	1	1	0	0	0
573	0	1	1	1	0	0	0	1	1	1	1	1	1	0	0	0
574	5	5	2	2	5	5	5	5	4	2	1	2	2	1	2	3
575	1	5	2	1	1	1	1	5	5	2	2	2	2	1	1	1
576	1	7	4	2	1	1	1	7	6	4	4	5	3	1	1	1
577	1	7	4	2	1	1	1	7	7	5	4	5	3	1	1	1
578	1	7	5	2	1	1	1	7	7	4	4	5	3	1	1	1
579	3	7	6	3	4	5	3	7	7	6	6	7	5	1	1	1
580	7	7	7	5	7	7	7	7	7	6	7	7	5	3	5	6
581	7	7	7	5	7	7	7	7	7	7	7	7	5	1	2	3
582	2	7	6	4	3	4	2	7	7	6	6	7	5	1	1	1
583	2	7	6	4	2	2	1	7	7	6	6	7	5	1	1	1
584	1	7	5	3	2	2	1	7	7	5	5	5	4	1	1	1
585	1	7	3	1	1	1	1	7	7	3	3	3	2	1	1	1
586	1	5	1	1	1	1	1	5	7	2	1	1	1	1	1	1
587	1	5	2	1	1	1	1	5	7	2	2	2	1	1	1	1
588	1	6	3	1	1	1	1	6	7	3	2	3	2	1	1	1
589	1	6	3	1	1	1	1	6	7	3	3	4	2	1	1	1
590	1	5	3	1	1	1	1	5	7	3	2	3	2	1	1	1
591	1	5	2	1	1	1	1	5	7	2	2	2	1	1	1	1
592	1	7	5	2	1	1	1	6	7	5	5	5	4	1	1	1
593	1	5	3	2	1	1	1	5	7	3	3	4	2	1	1	1
594	1	2	1	1	0	0	0	2	4	1	1	1	1	0	0	0
595	1	2	2	1	1	1	1	2	5	2	2	2	1	1	1	1
596	0	1	1	1	0	0	0	1	2	1	1	1	1	0	0	0
597	1	2	2	1	1	1	1	2	4	2	2	2	1	1	1	1
598	0	3	2	1	0	0	0	3	5	3	2	2	2	0	0	0
599	1	5	5	2	1	1	1	5	6	5	5	5	4	1	1	1
600	0	0	0	0	0	0	0	0	0	0	0	0	0	0	0	0
601	0	0	0	0	0	0	0	0	0	0	0	0	0	0	0	0
602	0	0	0	0	0	0	0	0	0	0	0	0	0	0	0	0
603	0	0	0	0	0	0	0	0	0	0	0	0	0	0	0	0
604	0	0	0	0	0	0	0	0	0	0	0	0	0	0	0	0
605	0	0	0	0	0	0	0	0	0	0	0	0	0	0	0	0
606	0	0	0	0	0	0	0	0	0	0	0	0	0	0	0	0
607	0	0	0	0	0	0	0	0	0	0	0	0	0	0	0	0
608	0	0	0	0	0	0	0	0	0	0	0	0	0	0	0	0
609	1	5	1	1	0	0	0	5	6	1	1	2	1	0	0	0
610	0	0	0	0	0	0	0	0	0	0	0	0	0	0	0	0
611	0	7	2	1	0	0	0	7	7	2	1	3	1	0	0	0
612	1	1	1	1	1	1	1	1	1	1	1	1	1	1	1	1
613	0	0	0	0	0	0	0	0	0	0	0	0	0	0	0	0
614	2	1	1	1	0	0	0	0	0	0	0	0	0	0	0	0
615	7	1	1	1	7	7	4	1	1	1	1	1	1	1	5	7
616	0	0	0	0	0	0	0	0	0	0	0	0	0	0	0	0
617	7	2	1	1	7	7	3	1	2	1	1	1	1	1	4	7
618	0	0	0	0	0	0	0	0	0	0	0	0	0	0	0	0
619	0	0	0	0	0	0	0	0	0	0	0	0	0	0	0	0
620	5	1	1	1	5	6	3	2	1	1	1	1	1	1	7	7
621	5	1	1	1	5	7	5	5	1	1	1	1	1	1	7	7
622	2	1	1	1	2	5	2	5	1	1	1	1	1	1	7	7
623	2	5	2	2	2	4	2	7	5	2	2	4	2	1	5	5
624	0	3	1	1	0	0	0	7	3	1	1	2	1	0	0	0
625	0	5	3	2	0	0	0	7	5	3	2	4	3	0	0	0
626	0	7	6	4	0	0	0	7	7	6	5	7	5	0	0	0
627	0	5	2	1	0	0	0	7	5	3	2	3	2	0	0	0
628	5	5	2	2	5	6	6	7	5	2	2	3	2	2	3	4
629	2	3	1	1	2	3	2	5	2	1	1	1	1	1	1	1
630	0	1	1	1	0	0	0	1	1	1	1	1	1	0	0	0
631	4	2	1	1	5	5	5	4	1	1	1	1	1	1	2	3
632	0	1	1	1	0	0	0	1	1	1	1	1	1	0	0	0
633	0	1	1	1	0	0	0	1	1	1	1	1	1	0	0	0
634	0	1	1	1	0	0	0	2	1	1	1	1	1	0	0	0
635	0	1	1	1	0	0	0	1	1	1	1	1	1	0	0	0
636	0	1	1	1	0	0	0	2	1	1	1	1	1	0	0	0
637	0	3	1	1	0	0	0	4	3	1	1	1	1	0	0	0
638	1	6	3	2	1	1	1	7	6	3	2	3	2	1	1	1
639	1	7	4	2	1	1	1	7	7	4	4	5	4	1	1	1
640	1	7	5	4	1	1	1	7	7	5	5	6	5	1	1	1
641	1	7	5	3	1	1	1	7	7	5	5	6	5	1	1	1
642	2	7	5	3	2	3	2	7	7	5	5	6	4	1	1	1
643	3	7	7	5	3	5	3	7	7	6	6	7	5	1	1	1
644	5	7	7	5	5	7	5	7	7	7	7	7	6	1	1	2
645	5	7	7	5	5	7	5	7	7	7	7	7	5	1	1	2
646	2	7	6	4	2	3	2	7	7	6	6	7	5	1	1	1
647	1	7	5	3	1	2	1	7	7	6	5	6	5	1	1	1
648	2	7	5	3	2	3	1	7	7	6	5	6	5	1	1	1
649	1	7	5	3	1	2	1	7	7	5	5	5	4	1	1	1
650	1	7	4	2	1	1	1	7	7	4	3	4	3	1	1	1
651	1	7	5	3	2	2	1	7	7	5	5	5	4	1	1	1
652	1	7	3	1	1	1	1	7	7	4	3	3	2	1	1	1
653	1	2	1	1	1	1	1	2	5	1	1	1	1	1	1	1
654	1	1	1	1	1	1	1	1	1	1	1	1	1	1	1	1
655	0	0	0	0	0	0	0	0	0	0	0	0	0	0	0	0
656	0	1	1	1	0	0	0	1	2	1	1	1	1	0	0	0
657	0	1	1	1	0	0	0	1	1	1	1	1	1	0	0	0
658	1	2	1	1	1	1	1	2	4	1	1	1	1	1	1	1
659	1	1	1	1	1	1	1	1	2	1	1	1	1	1	1	1
660	1	1	1	1	1	1	1	1	1	1	1	1	1	1	1	1
661	0	1	1	1	0	0	0	1	1	1	1	1	1	0	0	0
662	1	1	1	1	1	1	1	1	2	1	1	1	1	1	1	1
663	1	3	2	1	1	1	1	3	4	3	2	2	2	1	1	1
664	1	5	5	3	1	1	1	5	6	5	5	5	5	1	1	1
665	3	4	4	2	3	4	1	4	5	5	4	4	3	1	1	1
666	0	1	1	1	0	0	0	1	1	1	1	1	1	0	0	0
667	0	0	0	0	0	0	0	0	0	0	0	0	0	0	0	0
668	0	0	0	0	0	0	0	0	0	0	0	0	0	0	0	0
669	0	0	0	0	0	0	0	0	0	0	0	0	0	0	0	0
670	0	0	0	0	0	0	0	0	0	0	0	0	0	0	0	0
671	0	0	0	0	0	0	0	0	0	0	0	0	0	0	0	0
672	0	0	0	0	0	0	0	0	0	0	0	0	0	0	0	0
673	0	0	0	0	0	0	0	0	0	0	0	0	0	0	0	0
674	0	0	0	0	0	0	0	0	0	0	0	0	0	0	0	0
675	2	1	1	1	2	2	1	1	1	1	1	1	1	1	1	1
676	1	1	1	1	0	0	0	0	0	0	0	0	0	0	0	0
677	0	0	0	0	0	0	0	0	0	0	0	0	0	0	0	0
678	0	0	0	0	0	0	0	0	0	0	0	0	0	0	0	0
679	7	7	5	7	7	7	7	7	7	6	5	6	5	7	7	7
680	1	1	1	1	0	0	0	0	0	0	0	0	0	0	0	0
681	0	0	0	0	0	0	0	0	0	0	0	0	0	0	0	0
682	0	0	0	0	0	0	0	0	0	0	0	0	0	0	0	0
683	0	0	0	0	0	0	0	0	0	0	0	0	0	0	0	0
684	0	0	0	0	0	0	0	0	0	0	0	0	0	0	0	0
685	0	0	0	0	0	0	0	0	0	0	0	0	0	0	0	0
686	1	1	1	1	0	0	0	3	2	1	1	1	1	0	0	0
687	7	1	1	1	7	7	2	2	1	1	1	1	1	1	6	7
688	4	1	1	1	4	5	2	1	1	1	1	1	1	1	4	5
689	0	1	1	1	0	0	0	1	1	1	1	1	1	0	0	0
690	2	2	1	1	3	4	2	5	2	1	1	2	1	1	4	3
691	4	4	2	1	5	5	4	7	3	2	1	3	2	1	3	3
692	0	5	3	2	0	0	0	7	5	3	3	5	3	0	0	0
693	0	5	3	2	0	0	0	7	5	3	3	5	3	0	0	0
694	0	3	1	1	0	0	0	5	3	1	1	1	1	0	0	0
695	0	2	1	1	0	0	0	5	2	1	1	1	1	0	0	0
696	0	1	1	1	0	0	0	2	1	1	1	1	1	0	0	0
697	0	1	1	1	0	0	0	1	1	1	1	1	1	0	0	0
698	0	0	0	0	0	0	0	0	0	0	0	0	0	0	0	0
699	1	1	1	1	1	2	2	1	1	1	1	1	1	1	1	1
700	1	1	1	1	1	1	1	1	1	1	1	1	1	1	1	1
701	0	2	1	1	0	0	0	3	2	1	1	1	1	0	0	0
702	1	2	1	1	1	1	1	3	2	1	1	1	1	1	1	1
703	0	6	1	1	0	0	0	6	6	2	1	1	1	0	0	0
704	1	7	2	1	1	1	1	7	7	3	2	2	2	1	1	1
705	1	7	5	3	1	1	1	7	7	5	4	5	5	1	1	1
706	1	7	5	4	1	2	2	7	7	5	5	5	5	1	1	1
707	1	7	5	4	1	2	2	7	7	5	5	5	5	1	1	1
708	2	7	5	4	2	4	2	7	7	5	5	6	5	1	1	1
709	1	7	5	3	1	2	2	7	7	5	5	6	5	1	1	1
710	3	7	6	4	4	5	4	7	7	6	5	7	5	1	1	2
711	5	7	7	5	5	7	5	7	7	7	7	7	6	1	2	2
712	5	7	7	5	5	7	5	7	7	7	7	7	6	1	2	2
713	4	7	6	5	4	5	4	7	7	6	6	7	5	1	1	1
714	3	7	6	4	3	4	4	7	7	6	5	6	5	1	1	1
715	2	7	5	3	2	2	2	7	7	5	4	5	4	1	1	1
716	7	7	5	4	7	7	7	7	7	5	4	5	5	3	5	5
717	1	7	3	2	1	1	1	7	7	4	3	4	3	1	1	1
718	7	7	5	5	7	7	7	7	7	5	5	5	5	2	5	5
719	1	7	4	2	1	1	1	7	7	5	3	4	3	1	1	1
720	1	5	1	1	1	1	1	5	7	2	1	1	1	1	1	1
721	1	1	1	1	1	1	1	1	1	1	1	1	1	1	1	1
722	1	1	1	1	1	1	1	2	3	1	1	1	1	1	1	1
723	1	1	1	1	1	1	1	1	1	1	1	1	1	1	1	1
724	1	1	1	1	1	1	1	1	1	1	1	1	1	1	1	1
725	0	0	0	0	0	0	0	0	0	0	0	0	0	0	0	0
726	1	1	1	1	1	1	1	1	1	1	1	1	1	1	1	1
727	1	2	1	1	1	1	1	2	4	1	1	1	1	1	1	1
728	1	3	2	1	1	1	1	3	5	2	1	1	1	1	1	1
729	1	1	1	1	1	1	1	1	1	1	1	1	1	1	1	1
730	0	1	1	1	0	0	0	1	1	1	1	1	1	0	0	0
731	1	1	1	1	1	1	1	1	2	1	1	1	1	1	1	1
732	1	1	1	1	0	0	0	1	1	1	1	1	1	0	0	0
733	1	5	5	2	1	1	1	5	5	5	5	5	4	1	1	1
734	1	4	3	1	1	1	1	5	5	4	3	3	2	1	1	1
735	0	0	0	0	0	0	0	0	0	0	0	0	0	0	0	0
736	0	3	7	3	0	0	0	2	7	7	7	7	7	0	0	0
737	1	2	6	2	1	1	1	2	6	7	6	7	7	1	1	1
738	0	1	1	1	0	0	0	1	1	1	1	1	1	0	0	0
739	1	1	1	1	1	1	1	1	1	2	1	1	2	1	1	1
740	1	1	1	1	1	1	1	1	1	1	1	1	1	1	1	1
741	0	0	0	0	0	0	0	0	0	0	0	0	0	0	0	0
742	0	1	1	1	0	0	0	1	1	1	1	1	1	0	0	0
743	0	0	0	0	0	0	0	0	0	0	0	0	0	0	0	0
744	0	0	0	0	0	0	0	0	0	0	0	0	0	0	0	0
745	0	0	0	0	0	0	0	0	0	0	0	0	0	0	0	0
746	0	0	0	0	0	0	0	0	0	0	0	0	0	0	0	0
747	0	0	0	0	0	0	0	0	0	0	0	0	0	0	0	0
748	0	0	0	0	0	0	0	0	0	0	0	0	0	0	0	0
749	0	0	0	0	0	0	0	0	0	0	0	0	0	0	0	0
750	2	1	1	1	2	2	1	1	1	1	1	1	1	1	2	2
751	1	4	1	1	1	1	1	4	5	1	1	1	1	1	1	1
752	0	7	5	4	0	0	0	7	7	5	5	6	5	0	0	0
753	0	0	0	0	0	0	0	0	0	0	0	0	0	0	0	0
754	0	2	1	1	0	0	4	2	1	1	1	1	1	1	6	0
755	0	2	1	1	0	0	3	2	1	1	1	1	1	1	5	0
756	7	1	1	1	5	5	1	1	1	1	1	1	1	1	4	3
757	1	1	1	1	0	0	0	0	0	0	0	0	0	0	0	0
758	5	2	1	1	5	6	1	5	2	1	1	1	1	1	1	5
759	5	1	1	1	5	7	1	2	1	1	1	1	1	1	2	5
760	0	0	0	0	0	0	0	0	0	0	0	0	0	0	0	0
761	0	0	0	0	0	0	0	0	0	0	0	0	0	0	0	0
762	1	1	1	1	1	1	1	1	1	1	1	1	1	1	1	1
763	0	1	1	1	0	0	0	1	1	1	1	1	1	0	0	0
764	0	3	1	1	0	0	0	5	3	1	1	2	1	0	0	0
765	1	1	1	1	1	1	1	2	1	1	1	1	1	1	1	1
766	0	4	2	1	0	0	0	6	4	2	2	2	2	0	0	0
767	0	6	4	2	0	0	0	7	6	5	3	5	3	0	0	0
768	0	2	1	1	0	0	0	4	2	1	1	1	1	0	0	0
769	0	1	1	1	0	0	0	1	1	1	1	1	1	0	0	0
770	0	0	0	0	0	0	0	0	0	0	0	0	0	0	0	0
771	1	1	1	1	1	1	1	1	1	1	1	1	1	1	1	1
772	0	0	0	0	0	0	0	0	0	0	0	0	0	0	0	0
773	0	0	0	0	0	0	0	0	0	0	0	0	0	0	0	0
774	0	1	1	1	0	0	0	1	1	1	1	1	1	0	0	0
775	1	1	1	1	1	1	1	1	1	1	1	1	1	1	1	1
776	1	3	1	1	1	1	1	3	3	1	1	1	1	1	1	1
777	1	5	1	1	1	1	1	5	6	1	1	1	1	1	1	1
778	1	7	4	3	1	1	1	7	7	5	3	5	4	1	1	1
779	1	7	5	4	1	2	1	7	7	5	5	5	5	1	1	1
780	2	7	5	5	2	4	3	7	7	6	5	6	6	1	1	2
781	3	7	6	5	3	5	4	7	7	7	5	6	6	1	1	2
782	4	7	6	5	4	5	4	7	7	7	6	7	6	1	2	2
783	7	7	6	5	7	7	7	7	7	7	5	7	5	3	6	7
784	6	7	6	5	7	7	6	7	7	7	6	7	5	1	3	5
785	7	7	7	6	7	7	7	7	7	7	6	7	6	4	6	7
786	5	7	7	5	5	6	5	7	7	7	6	7	6	1	2	2
787	5	7	7	5	5	6	5	7	7	7	6	7	6	1	1	2
788	5	7	6	5	5	6	5	7	7	7	6	7	6	1	2	2
789	3	7	5	4	3	4	4	7	7	6	5	5	5	1	1	1
790	2	7	5	3	3	3	3	7	7	5	4	5	5	1	1	1
791	5	7	5	5	5	6	4	7	7	6	5	5	5	1	2	3
792	2	7	5	4	2	3	2	7	7	5	5	5	5	1	1	1
793	1	7	5	3	1	1	1	7	7	5	5	5	5	1	1	1
794	1	7	4	2	1	1	1	7	7	5	3	4	3	1	1	1
795	1	3	1	1	1	1	1	3	4	1	1	1	1	1	1	1
796	0	1	1	1	0	0	0	1	1	1	1	1	1	0	0	0
797	1	1	1	1	1	1	1	1	1	1	1	1	1	1	1	1
798	1	1	1	1	1	1	1	1	1	1	1	1	1	1	1	1
799	1	1	1	1	1	1	1	1	1	1	1	1	1	1	1	1
800	1	1	1	1	1	1	1	1	1	1	1	1	1	1	1	1
801	0	1	1	1	0	0	0	1	1	1	1	1	1	0	0	0
802	1	1	1	1	1	1	1	1	1	1	1	1	1	1	1	1
803	1	1	1	1	1	1	1	1	1	1	1	1	1	1	1	1
804	1	1	1	1	1	2	1	1	1	1	1	1	1	1	1	1
805	1	1	1	1	1	1	1	1	1	1	1	1	1	1	1	1
806	1	1	1	1	1	1	1	1	1	1	1	1	1	1	1	1
807	1	1	1	1	1	1	1	1	1	1	1	1	1	1	1	1
808	0	1	1	1	0	0	0	1	1	1	1	1	1	0	0	0
809	0	0	0	0	0	0	0	0	0	0	0	0	0	0	0	0
810	0	0	0	0	0	0	0	0	0	0	0	0	0	0	0	0
811	0	0	0	0	0	0	0	0	0	0	0	0	0	0	0	0
812	1	1	1	1	1	1	1	1	1	1	1	1	1	1	1	1
813	2	1	1	1	2	4	1	1	1	2	1	1	1	1	1	1
814	0	0	0	0	0	0	0	0	0	0	0	0	0	0	0	0
815	0	0	0	0	0	0	0	0	0	0	0	0	0	0	0	0
816	1	4	7	4	1	1	1	5	7	7	7	7	7	1	1	1
817	1	2	6	2	1	1	1	2	6	7	5	6	7	1	1	1
818	1	6	7	5	1	1	1	6	7	7	7	7	7	1	1	1
819	5	7	7	6	4	5	1	7	7	7	7	7	7	1	1	2
820	1	5	7	5	1	1	1	6	7	7	7	7	7	1	1	1
821	0	5	7	4	0	0	0	5	7	7	7	7	7	0	0	0
822	1	5	7	5	1	1	1	5	7	7	7	7	7	1	1	1
823	0	1	2	1	0	0	0	1	1	3	1	2	2	0	0	0
824	0	0	0	0	0	0	0	0	0	0	0	0	0	0	0	0
825	0	1	1	1	0	0	0	1	1	1	1	1	1	0	0	0
826	0	0	0	0	0	0	0	0	0	0	0	0	0	0	0	0
827	0	0	0	0	0	0	0	0	0	0	0	0	0	0	0	0
828	0	0	0	0	0	0	0	0	0	0	0	0	0	0	0	0
829	0	0	0	0	0	0	0	0	0	0	0	0	0	0	0	0
830	0	0	0	0	0	0	0	0	0	0	0	0	0	0	0	0
831	0	0	0	0	0	0	0	0	0	0	0	0	0	0	0	0
832	0	0	0	0	0	0	0	0	0	0	0	0	0	0	0	0
833	0	0	0	0	0	0	0	0	0	0	0	0	0	0	0	0
834	0	0	0	0	0	0	0	0	0	0	0	0	0	0	0	0
835	0	0	0	0	0	0	0	0	0	0	0	0	0	0	0	0
836	1	1	1	1	1	1	1	1	1	1	1	1	1	1	1	1
837	0	0	0	0	0	0	0	0	0	0	0	0	0	0	0	0
838	0	0	0	0	0	0	0	0	0	0	0	0	0	0	0	0
839	0	1	1	1	0	0	0	0	0	0	0	0	0	0	0	0
840	0	5	1	1	0	0	5	4	1	1	1	1	1	1	7	0
841	0	0	0	0	0	0	0	0	0	0	0	0	0	0	0	0
842	0	0	0	0	0	0	0	0	0	0	0	0	0	0	0	0
843	7	6	2	5	7	7	7	7	7	2	2	2	3	6	7	7
844	7	6	3	6	7	7	7	7	7	3	2	3	4	7	7	7
845	0	0	0	0	0	0	0	0	0	0	0	0	0	0	0	0
846	0	1	1	1	0	0	0	1	1	1	1	1	1	0	0	0
847	1	1	1	1	1	1	1	1	1	1	1	1	1	1	1	1
848	0	0	0	0	0	0	0	0	0	0	0	0	0	0	0	0
849	0	4	2	1	0	0	0	5	5	2	2	2	2	0	0	0
850	0	3	2	1	0	0	0	5	4	2	2	2	2	0	0	0
851	0	2	1	1	0	0	0	4	2	1	1	1	1	0	0	0
852	0	2	1	1	0	0	0	3	2	1	1	1	1	0	0	0
853	0	0	0	0	0	0	0	0	0	0	0	0	0	0	0	0
854	0	0	0	0	0	0	0	0	0	0	0	0	0	0	0	0
855	1	1	1	1	0	0	0	1	1	1	1	1	1	0	0	0
856	0	1	1	1	0	0	0	1	1	1	1	1	1	0	0	0
857	0	0	0	0	0	0	0	0	0	0	0	0	0	0	0	0
858	0	1	1	1	0	0	0	1	1	1	1	1	1	0	0	0
859	0	2	1	1	0	0	0	2	2	1	1	1	1	0	0	0
860	1	6	1	1	1	2	2	6	7	1	1	1	1	1	1	1
861	6	7	3	3	7	7	7	7	7	3	2	3	3	2	4	5
862	1	7	2	1	1	2	2	7	7	2	2	2	2	1	1	1
863	1	7	4	2	1	1	1	7	7	5	3	4	4	1	1	1
864	7	7	5	5	7	7	7	7	7	6	5	6	6	5	7	7
865	4	7	6	5	4	5	5	7	7	7	5	6	6	1	2	3
866	4	7	6	5	5	6	5	7	7	7	6	7	7	1	2	3
867	5	7	7	5	5	6	4	7	7	7	6	7	7	1	2	3
868	5	7	6	5	5	6	5	7	7	7	5	7	6	1	2	4
869	7	7	7	6	7	7	7	7	7	7	6	7	7	2	5	6
870	5	7	7	5	5	7	5	7	7	7	6	7	7	1	2	4
871	5	7	7	5	5	7	6	7	7	7	6	7	6	1	2	3
872	5	7	6	5	5	7	5	7	7	7	6	7	6	1	2	3
873	5	7	6	5	5	6	5	7	7	7	5	6	5	1	1	2
874	7	7	5	5	7	7	7	7	7	6	5	6	5	2	5	5
875	7	7	5	5	7	7	7	7	7	6	5	6	5	2	4	5
876	7	7	5	5	7	7	7	7	7	6	5	5	5	2	5	5
877	7	7	5	5	7	7	6	7	7	6	5	5	5	2	5	5
878	1	7	5	4	1	2	1	7	7	5	5	5	5	1	1	1
879	1	7	4	2	1	1	1	7	7	5	4	4	4	1	1	1
880	1	3	1	1	1	1	1	4	5	1	1	1	1	1	1	1
881	1	2	1	1	1	1	1	2	4	1	1	1	1	1	1	1
882	0	1	1	1	0	0	0	1	1	1	1	1	1	0	0	0
883	1	1	1	1	0	0	0	1	1	1	1	1	1	0	0	0
884	1	1	1	1	1	1	1	1	1	1	1	1	1	1	1	1
885	1	1	1	1	1	1	1	1	1	1	1	1	1	1	1	1
886	1	1	1	1	1	1	1	1	1	1	1	1	1	1	1	1
887	1	1	1	1	1	2	1	1	2	1	1	1	1	1	1	1
888	1	1	1	1	1	2	1	1	1	1	1	1	1	1	1	1
889	1	1	1	1	1	1	1	1	1	1	1	1	1	1	1	1
890	1	1	1	1	1	1	1	1	1	1	1	1	1	1	1	1
891	1	1	1	1	1	1	1	1	1	1	1	1	1	1	1	1
892	1	1	1	1	1	1	1	1	1	1	1	1	1	1	1	1
893	1	1	1	1	1	1	1	1	1	1	1	1	1	1	1	1
894	0	0	0	0	0	0	0	0	0	0	0	0	0	0	0	0
895	0	0	0	0	0	0	0	0	0	0	0	0	0	0	0	0
896	1	1	1	1	1	1	1	1	1	1	1	1	1	1	1	1
897	1	5	5	2	1	1	1	5	5	5	5	5	4	1	1	1
898	1	5	5	2	1	1	1	5	5	5	5	5	4	1	1	1
899	1	1	2	1	1	1	1	1	1	2	1	1	1	1	1	1
900	1	3	4	1	1	1	1	3	4	5	4	4	2	1	1	1
901	1	4	5	2	1	1	1	4	5	5	5	5	3	1	1	1
902	0	2	4	1	0	0	0	3	3	4	3	3	2	0	0	0
903	0	0	0	0	0	0	0	0	0	0	0	0	0	0	0	0
904	0	1	2	1	0	0	0	1	2	2	1	2	3	0	0	0
905	1	1	5	1	1	1	1	2	5	5	4	5	6	1	1	1
906	0	1	1	1	0	0	0	1	1	1	1	1	1	0	0	0
907	0	2	6	2	0	0	0	5	7	7	5	6	7	0	0	0
908	3	7	7	6	3	4	1	7	7	7	7	7	7	1	1	1
909	1	7	7	7	1	1	1	7	7	7	7	7	7	1	1	1
910	2	5	7	7	2	2	1	4	7	7	7	7	7	1	1	1
911	0	2	7	4	0	0	0	2	6	7	6	7	7	0	0	0
912	3	3	7	6	3	4	1	2	7	7	7	7	7	1	1	2
913	6	2	7	6	6	7	1	2	7	7	7	7	7	3	4	5
914	1	1	4	1	1	1	1	1	1	5	3	4	4	1	1	1
915	0	0	0	0	0	0	0	0	0	0	0	0	0	0	0	0
916	0	0	0	0	0	0	0	0	0	0	0	0	0	0	0	0
917	0	0	0	0	0	0	0	0	0	0	0	0	0	0	0	0
918	0	0	0	0	0	0	0	0	0	0	0	0	0	0	0	0
919	0	0	0	0	0	0	0	0	0	0	0	0	0	0	0	0
920	0	0	0	0	0	0	0	0	0	0	0	0	0	0	0	0
921	0	0	0	0	0	0	0	0	0	0	0	0	0	0	0	0
922	0	0	0	0	0	0	0	0	0	0	0	0	0	0	0	0
923	0	0	0	0	0	0	0	0	0	0	0	0	0	0	0	0
924	0	0	0	0	0	0	0	0	0	0	0	0	0	0	0	0
925	0	0	0	0	0	0	0	0	0	0	0	0	0	0	0	0
926	0	0	0	0	0	0	0	0	0	0	0	0	0	0	0	0
927	0	0	0	0	0	0	0	0	0	0	0	0	0	0	0	0
928	0	0	0	0	0	0	0	0	0	0	0	0	0	0	0	0
929	0	0	0	0	0	0	0	0	0	0	0	0	0	0	0	0
930	0	0	0	0	0	0	0	0	0	0	0	0	0	0	0	0
931	0	0	0	0	0	0	0	0	0	0	0	0	0	0	0	0
932	0	0	0	0	0	0	0	0	0	0	0	0	0	0	0	0
933	0	5	2	2	0	0	0	7	6	2	2	3	2	0	0	0
934	4	5	2	1	5	6	1	7	6	2	2	3	2	1	3	3
935	0	0	0	0	0	0	0	0	0	0	0	0	0	0	0	0
936	1	1	1	1	1	2	1	2	2	1	1	1	1	1	1	1
937	0	3	1	1	0	0	0	4	4	2	1	2	1	0	0	0
938	0	5	4	2	0	0	0	6	6	5	3	4	3	0	0	0
939	0	3	1	1	0	0	0	4	4	2	1	1	1	0	0	0
940	0	1	1	1	0	0	0	1	1	1	1	1	1	0	0	0
941	0	1	1	1	0	0	0	1	1	1	1	1	1	0	0	0
942	0	0	0	0	0	0	0	0	0	0	0	0	0	0	0	0
943	1	1	1	1	1	1	1	1	1	1	1	1	1	1	1	1
944	0	1	1	1	0	0	0	1	1	1	1	1	1	0	0	0
945	0	0	0	0	0	0	0	0	0	0	0	0	0	0	0	0
946	1	1	1	1	1	1	1	2	1	1	1	1	1	1	1	1
947	0	2	1	1	0	0	0	2	2	1	1	1	1	0	0	0
948	1	5	1	1	1	1	1	5	5	1	1	1	1	1	1	1
949	7	7	3	4	7	7	7	7	7	4	2	4	4	3	5	6
950	7	7	5	5	7	7	7	7	7	5	4	5	5	4	6	7
951	3	7	5	5	3	5	4	7	7	6	5	6	5	1	1	2
952	7	7	6	5	7	7	7	7	7	7	5	7	6	2	5	5
953	6	7	6	5	6	7	6	7	7	7	5	7	6	1	3	5
954	1	7	6	5	1	2	1	7	7	7	5	6	6	1	1	1
955	2	7	6	5	2	3	2	7	7	7	5	6	5	1	1	1
956	6	7	5	4	7	7	7	7	7	6	4	5	5	2	4	5
957	4	7	7	5	4	5	4	7	7	7	5	7	6	1	2	3
958	4	7	7	5	4	5	4	7	7	7	5	7	6	1	2	3
959	3	7	6	5	3	4	2	7	7	7	5	7	5	1	1	2
960	7	7	6	5	7	7	7	7	7	7	5	7	6	4	6	7
961	5	7	6	5	6	7	5	7	7	7	6	7	5	1	2	3
962	5	7	6	5	5	6	5	7	7	7	5	6	5	1	2	2
963	5	7	6	5	5	5	4	7	7	7	5	6	5	1	1	2
964	4	7	6	5	5	5	3	7	7	7	5	6	5	1	1	2
965	2	7	5	4	3	4	2	7	7	6	5	5	5	1	1	1
966	5	7	5	5	6	6	5	7	7	6	5	5	5	1	2	3
967	1	7	5	3	1	2	1	7	7	5	5	5	5	1	1	1
968	1	6	3	2	1	1	1	6	6	3	2	2	2	1	1	1
969	1	1	1	1	1	1	1	1	1	1	1	1	1	1	1	1
970	1	2	1	1	1	1	1	2	3	1	1	1	1	1	1	1
971	1	1	1	1	1	1	1	1	2	1	1	1	1	1	1	1
972	1	1	1	1	1	1	1	1	1	1	1	1	1	1	1	1
973	1	1	1	1	1	1	1	1	1	1	1	1	1	1	1	1
974	1	2	1	1	1	2	1	2	3	1	1	1	1	1	1	1
975	1	1	1	1	1	1	1	1	1	1	1	1	1	1	1	1
976	1	1	1	1	1	1	1	1	1	1	1	1	1	1	1	1
977	0	1	1	1	0	0	0	1	1	1	1	1	1	0	0	0
978	1	1	1	1	1	1	1	1	1	1	1	1	1	1	1	1
979	1	1	1	1	1	1	1	1	1	1	1	1	1	1	1	1
980	1	2	1	1	1	1	1	1	2	2	1	1	1	1	1	1
981	1	2	1	1	1	1	1	2	2	2	1	1	1	1	1	1
982	1	5	5	2	1	1	1	6	6	5	5	5	4	1	1	1
983	0	0	0	0	0	0	0	0	0	0	0	0	0	0	0	0
984	1	5	4	2	1	1	1	5	5	5	4	4	3	1	1	1
985	1	5	5	2	1	1	1	5	5	5	5	5	3	1	1	1
986	1	6	6	3	1	1	1	6	7	7	6	6	5	1	1	1
987	1	5	6	3	1	1	1	5	6	7	6	6	5	1	1	1
988	1	5	5	2	1	1	1	5	5	6	5	5	4	1	1	1
989	1	5	6	2	1	1	1	3	5	6	5	5	4	1	1	1
990	1	5	6	2	1	1	1	4	6	7	5	6	4	1	1	1
991	1	5	6	2	1	1	1	3	6	7	6	6	5	1	1	1
992	1	3	5	2	1	1	1	2	5	6	5	5	3	1	1	1
993	0	0	0	0	0	0	0	0	0	0	0	0	0	0	0	0
994	2	5	7	5	2	1	1	7	7	7	7	7	7	1	1	1
995	0	2	5	2	0	0	0	5	7	7	5	6	7	0	0	0
996	1	2	5	2	1	1	1	3	5	5	4	5	6	1	1	1
997	0	0	0	0	0	0	0	0	0	0	0	0	0	0	0	0
998	0	0	0	0	0	0	0	0	0	0	0	0	0	0	0	0
999	7	4	6	4	7	7	1	7	7	7	5	6	7	1	2	7
1000	1	6	7	6	1	1	1	7	7	7	7	7	7	1	1	1
1001	1	7	7	7	1	1	1	7	7	7	7	7	7	1	1	1
1002	2	7	7	7	3	1	1	7	7	7	7	7	7	1	1	5
1003	2	7	7	7	7	1	1	7	7	7	7	7	7	1	1	7
1004	3	7	7	7	7	2	1	7	7	7	7	7	7	1	2	6
1005	1	3	7	5	2	1	1	3	7	7	7	7	7	1	1	1
1006	0	0	0	0	0	0	0	0	0	0	0	0	0	0	0	0
1007	1	1	1	1	1	1	1	1	1	1	1	1	1	1	1	1
1008	5	1	1	1	6	6	1	1	1	1	1	1	1	1	1	4
1009	0	0	0	0	0	0	0	0	0	0	0	0	0	0	0	0
1010	0	0	0	0	0	0	0	0	0	0	0	0	0	0	0	0
1011	0	0	0	0	0	0	0	0	0	0	0	0	0	0	0	0
1012	0	0	0	0	0	0	0	0	0	0	0	0	0	0	0	0
1013	0	0	0	0	0	0	0	0	0	0	0	0	0	0	0	0
1014	0	0	0	0	0	0	0	0	0	0	0	0	0	0	0	0
1015	0	0	0	0	0	0	0	0	0	0	0	0	0	0	0	0
1016	0	0	0	0	0	0	0	0	0	0	0	0	0	0	0	0
1017	0	0	0	0	0	0	0	0	0	0	0	0	0	0	0	0
1018	0	0	0	0	0	0	0	0	0	0	0	0	0	0	0	0
1019	0	3	1	1	0	0	0	5	4	2	1	2	1	0	0	0
1020	1	6	4	3	0	0	0	7	6	5	3	4	4	0	0	0
1021	0	5	2	1	0	0	0	5	5	3	2	2	2	0	0	0
1022	0	1	1	1	0	0	0	2	1	1	1	1	1	0	0	0
1023	0	0	0	0	0	0	0	0	0	0	0	0	0	0	0	0
1024	0	0	0	0	0	0	0	0	0	0	0	0	0	0	0	0
1025	1	1	1	1	0	0	0	1	1	1	1	1	1	0	0	0
1026	0	1	1	1	0	0	0	1	1	1	1	1	1	0	0	0
1027	0	1	1	1	0	0	0	1	1	1	1	1	1	0	0	0
1028	1	3	1	1	1	1	1	4	3	1	1	1	1	1	1	1
1029	0	1	1	1	0	0	0	1	1	1	1	1	1	0	0	0
1030	0	1	1	1	0	0	0	1	1	1	1	1	1	0	0	0
1031	1	5	1	1	1	1	1	5	5	1	1	1	1	1	1	1
1032	1	7	2	1	1	1	1	7	7	3	2	2	2	1	1	1
1033	2	7	5	4	3	5	4	7	7	5	4	5	5	1	1	2
1034	7	7	6	5	7	7	7	7	7	7	5	6	6	3	5	6
1035	5	7	6	6	5	6	5	7	7	7	6	7	7	1	2	3
1036	3	7	5	5	4	5	3	7	7	7	5	6	5	1	1	2
1037	4	7	6	5	4	5	3	7	7	7	5	6	6	1	1	2
1038	5	7	6	5	5	6	4	7	7	7	5	6	6	1	2	3
1039	1	7	5	3	1	2	1	7	7	6	3	5	5	1	1	1
1040	1	7	5	3	1	2	1	7	7	6	3	5	4	1	1	1
1041	2	7	6	5	2	4	2	7	7	7	5	7	6	1	1	2
1042	4	7	7	6	4	5	4	7	7	7	6	7	7	1	2	3
1043	4	7	6	5	4	5	3	7	7	7	5	7	6	1	2	2
1044	5	7	6	5	5	5	3	7	7	7	5	7	6	1	2	3
1045	6	7	6	5	7	7	5	7	7	7	6	7	6	1	2	4
1046	6	7	6	5	7	7	4	7	7	7	5	7	6	1	2	4
1047	7	7	6	5	7	7	7	7	7	7	5	6	6	3	5	6
1048	5	7	6	5	5	6	2	7	7	7	5	6	6	1	2	2
1049	3	7	5	5	5	5	2	7	7	7	5	5	6	1	1	2
1050	3	7	5	5	4	5	2	7	7	6	5	5	5	1	1	2
1051	2	7	5	4	2	3	1	7	7	6	5	5	5	1	1	1
1052	1	7	4	3	1	1	1	7	7	5	4	4	4	1	1	1
1053	1	5	2	1	1	1	1	5	6	2	2	2	2	1	1	1
1054	1	5	2	1	1	1	1	5	6	3	2	2	2	1	1	1
1055	1	1	1	1	1	1	1	1	1	1	1	1	1	1	1	1
1056	1	1	1	1	1	1	1	1	1	1	1	1	1	1	1	1
1057	1	1	1	1	1	2	1	1	1	1	1	1	1	1	1	1
1058	5	3	1	2	6	7	5	2	3	2	1	1	1	2	3	4
1059	1	1	1	1	1	1	1	1	1	1	1	1	1	1	1	1
1060	1	1	1	1	1	1	1	1	1	1	1	1	1	1	1	1
1061	0	0	0	0	0	0	0	0	0	0	0	0	0	0	0	0
1062	1	1	1	1	1	1	1	1	1	1	1	1	1	1	1	1
1063	1	1	1	1	1	1	1	1	1	1	1	1	1	1	1	1
1064	1	4	2	1	1	1	1	5	5	3	2	2	2	1	1	1
1065	1	6	5	3	1	2	1	6	7	6	5	5	5	1	1	1
1066	5	7	6	4	5	6	5	7	7	7	5	5	5	2	2	3
1067	1	7	6	4	2	2	1	7	7	7	6	6	5	1	1	1
1068	1	7	6	4	1	2	1	7	7	7	6	6	5	1	1	1
1069	1	7	6	4	1	1	1	7	7	7	6	6	5	1	1	1
1070	1	6	6	4	1	1	1	7	7	7	6	6	5	1	1	1
1071	1	6	6	4	1	1	1	6	7	7	6	6	5	1	1	1
1072	2	5	5	2	2	3	2	6	5	5	5	5	4	1	1	1
1073	4	6	6	3	4	5	4	7	6	6	5	5	5	1	1	2
1074	1	5	5	2	1	1	1	5	6	6	5	5	4	1	1	1
1075	1	6	7	3	1	1	1	5	7	7	6	6	5	1	1	1
1076	1	5	6	3	1	1	1	5	6	7	6	6	5	1	1	1
1077	1	5	6	2	1	1	1	3	6	7	5	6	4	1	1	1
1078	1	5	6	2	1	1	1	3	5	7	6	6	4	1	1	1
1079	1	5	6	2	1	1	1	3	6	7	6	6	5	1	1	1
1080	1	4	5	2	1	1	1	3	5	6	5	5	4	1	1	1
1081	1	2	5	1	1	1	1	1	5	5	5	5	2	1	1	1
1082	0	0	0	0	0	0	0	0	0	0	0	0	0	0	0	0
1083	5	3	7	5	5	3	1	5	6	7	7	7	7	1	1	1
1084	5	4	7	5	7	5	1	6	7	7	6	7	7	1	2	3
1085	4	4	7	5	7	2	1	6	7	7	7	7	7	1	1	1
1086	0	1	5	1	0	0	0	2	5	6	4	5	6	0	0	0
1087	0	0	0	0	0	0	0	0	0	0	0	0	0	0	0	0
1088	0	0	0	0	0	0	0	0	0	0	0	0	0	0	0	0
1089	0	0	0	0	0	0	0	0	0	0	0	0	0	0	0	0
1090	0	0	0	0	0	0	0	0	0	0	0	0	0	0	0	0
1091	7	7	7	7	7	7	1	7	7	7	7	7	7	1	2	7
1092	7	7	7	7	7	7	2	7	7	7	7	7	7	5	5	7
1093	5	7	7	7	6	5	1	7	7	7	7	7	7	1	2	7
1094	0	1	3	1	0	0	0	1	3	5	3	4	3	0	0	0
1095	0	1	2	1	0	0	0	1	3	5	1	2	2	0	0	0
1096	0	0	0	0	0	0	0	0	0	0	0	0	0	0	0	0
1097	1	1	1	1	1	1	1	1	1	1	1	1	1	1	1	1
1098	0	0	0	0	0	0	0	0	0	0	0	0	0	0	0	0
1099	0	1	4	2	0	0	0	1	2	5	3	5	6	0	0	0
1100	0	1	1	1	0	0	0	1	1	1	1	1	1	0	0	0
1101	0	0	0	0	0	0	0	0	0	0	0	0	0	0	0	0
1102	0	0	0	0	0	0	0	0	0	0	0	0	0	0	0	0
1103	0	0	0	0	0	0	0	0	0	0	0	0	0	0	0	0
1104	1	5	3	2	1	1	1	7	6	5	3	3	3	1	1	1
1105	1	6	4	2	1	1	1	7	7	5	3	4	4	1	1	1
1106	7	5	2	3	7	7	7	5	4	4	2	2	3	3	5	6
1107	0	1	1	1	0	0	0	1	1	1	1	1	1	0	0	0
1108	1	1	1	1	1	1	1	1	1	1	1	1	1	1	1	1
1109	1	1	1	1	1	1	1	1	1	1	1	1	1	1	1	1
1110	0	1	1	1	0	0	0	1	1	1	1	1	1	0	0	0
1111	1	1	1	1	1	1	1	1	1	1	1	1	1	1	1	1
1112	0	5	1	1	0	0	0	5	6	1	1	1	1	0	0	0
1113	0	4	1	1	0	0	0	5	4	1	1	1	1	0	0	0
1114	1	5	1	1	1	1	1	5	5	1	1	1	1	1	1	1
1115	1	6	1	1	1	1	1	7	7	2	1	2	2	1	1	1
1116	4	7	4	3	5	5	5	7	7	5	3	4	4	1	2	3
1117	3	7	5	5	4	5	4	7	7	6	5	6	6	1	2	2
1118	4	7	6	5	5	6	5	7	7	7	6	7	6	1	2	3
1119	7	7	6	6	7	7	7	7	7	7	6	7	7	5	7	7
1120	3	7	5	4	4	5	3	7	7	7	5	5	5	1	1	2
1121	3	7	5	5	3	5	4	7	7	7	5	5	5	1	1	2
1122	7	7	7	7	7	7	7	7	7	7	6	7	7	7	7	7
1123	7	7	5	5	7	7	7	7	7	7	5	5	5	5	6	7
1124	1	7	3	2	1	1	1	7	7	5	2	3	3	1	1	1
1125	3	7	6	5	3	4	3	7	7	7	5	6	6	1	1	2
1126	2	7	6	5	2	3	2	7	7	7	5	7	6	1	1	2
1127	3	7	6	5	3	4	2	7	7	7	5	7	5	1	1	2
1128	4	7	5	5	4	5	3	7	7	7	5	6	5	1	1	2
1129	4	7	6	5	4	5	3	7	7	7	5	7	6	1	1	2
1130	4	7	5	5	4	5	2	7	7	6	5	6	5	1	1	2
1131	5	7	6	5	5	6	3	7	7	7	5	6	6	1	2	2
1132	5	7	6	5	6	7	3	7	7	7	5	6	6	1	2	2
1133	5	7	6	5	5	6	2	7	7	7	5	5	6	1	1	2
1134	7	7	6	5	7	7	6	7	7	6	5	5	6	3	5	6
1135	5	7	5	5	5	6	3	7	7	6	5	5	5	1	2	3
1136	2	7	5	4	2	3	1	7	7	6	5	5	5	1	1	1
1137	1	5	3	1	1	1	1	6	7	3	2	2	2	1	1	1
1138	1	2	1	1	1	1	1	2	3	1	1	1	1	1	1	1
1139	1	2	1	1	1	1	1	2	3	1	1	1	1	1	1	1
1140	1	1	1	1	1	1	1	1	1	1	1	1	1	1	1	1
1141	1	1	1	1	1	1	1	1	1	1	1	1	1	1	1	1
1142	1	1	1	1	1	1	1	1	1	1	1	1	1	1	1	1
1143	1	1	1	1	1	1	1	1	1	1	1	1	1	1	1	1
1144	1	2	1	1	1	1	1	2	2	1	1	1	1	1	1	1
1145	1	1	1	1	1	1	1	1	1	1	1	1	1	1	1	1
1146	1	1	1	1	1	1	1	1	1	1	1	1	1	1	1	1
1147	5	4	2	2	5	6	3	4	4	3	2	2	2	1	2	3
1148	7	7	6	6	7	7	7	7	7	7	5	5	5	5	7	7
1149	1	7	5	3	2	2	1	7	7	6	5	5	5	1	1	1
1150	1	7	6	3	1	1	1	6	7	7	6	6	5	1	1	1
1151	1	7	6	4	1	1	1	7	7	7	6	6	5	1	1	1
1152	1	7	7	4	1	1	1	7	7	7	6	6	5	1	1	1
1153	1	7	6	4	1	1	1	7	7	7	6	6	5	1	1	1
1154	5	7	7	5	5	6	5	7	7	7	6	7	5	2	3	4
1155	5	7	6	5	5	6	5	7	7	7	6	6	5	2	2	3
1156	2	7	6	4	2	2	1	7	7	7	6	6	5	1	1	1
1157	4	7	7	4	4	5	4	7	7	7	6	7	5	1	2	2
1158	1	6	7	4	1	1	1	5	7	7	7	7	5	1	1	1
1159	1	7	7	4	1	1	1	7	7	7	7	7	5	1	1	1
1160	1	6	7	3	1	1	1	5	7	7	6	6	5	1	1	1
1161	1	6	7	4	1	1	1	5	7	7	7	7	5	1	1	1
1162	1	5	6	3	1	1	1	5	5	7	6	6	5	1	1	1
1163	1	5	5	2	1	1	1	5	5	6	5	5	4	1	1	1
1164	0	2	3	1	0	0	0	1	2	4	3	3	2	0	0	0
1165	0	0	0	0	0	0	0	0	0	0	0	0	0	0	0	0
1166	0	0	0	0	0	0	0	0	0	0	0	0	0	0	0	0
1167	0	1	1	1	0	0	0	1	1	1	1	1	1	0	0	0
1168	0	0	0	0	0	0	0	0	0	0	0	0	0	0	0	0
1169	0	0	0	0	0	0	0	0	0	0	0	0	0	0	0	0
1170	0	0	0	0	0	0	0	0	0	0	0	0	0	0	0	0
1171	0	0	0	0	0	0	0	0	0	0	0	0	0	0	0	0
1172	0	0	0	0	0	0	0	0	0	0	0	0	0	0	0	0
1173	0	0	0	0	0	0	0	0	0	0	0	0	0	0	0	0
1174	0	0	0	0	0	0	0	0	0	0	0	0	0	0	0	0
1175	0	0	0	0	0	0	0	0	0	0	0	0	0	0	0	0
1176	0	0	0	0	0	0	0	0	0	0	0	0	0	0	0	0
1177	0	0	0	0	0	0	0	0	0	0	0	0	0	0	0	0
1178	0	0	0	0	0	0	0	0	0	0	0	0	0	0	0	0
1179	0	0	0	0	0	0	0	0	0	0	0	0	0	0	0	0
1180	0	3	5	4	0	0	0	5	7	7	5	5	6	0	0	0
1181	0	1	1	1	0	0	0	1	2	1	1	1	1	0	0	0
1182	0	0	0	0	0	0	0	0	0	0	0	0	0	0	0	0
1183	0	0	0	0	0	0	0	0	0	0	0	0	0	0	0	0
1184	7	7	7	7	7	7	1	7	7	7	7	7	7	1	3	7
1185	7	7	7	7	7	7	1	7	7	7	7	7	7	2	3	7
1186	6	7	7	7	6	6	1	7	7	7	7	7	7	1	1	5
1187	1	7	7	7	1	1	1	7	7	7	7	7	7	1	1	2
1188	1	7	7	7	1	1	1	7	7	7	7	7	7	1	1	1
1189	0	0	0	0	0	0	0	0	0	0	0	0	0	0	0	0
1190	0	1	1	1	0	0	0	1	1	1	1	1	1	0	0	0
1191	0	1	2	1	0	0	0	1	3	2	2	2	7	0	0	0
1192	1	1	5	3	1	1	1	1	5	6	5	6	7	1	1	3
1193	2	1	3	2	3	2	1	1	3	4	3	4	7	1	1	7
1194	7	2	7	7	7	7	1	2	6	7	7	7	7	1	4	7
1195	0	0	0	0	0	0	0	0	0	0	0	0	0	0	0	0
1196	0	0	0	0	0	0	0	0	0	0	0	0	0	0	0	0
1197	0	0	0	0	0	0	0	0	0	0	0	0	0	0	0	0
1198	0	0	0	0	0	0	0	0	0	0	0	0	0	0	0	0
1199	0	3	1	1	0	0	0	5	4	2	1	1	1	0	0	0
1200	4	1	1	1	5	5	5	2	1	1	1	1	1	1	2	3
1201	1	1	1	1	0	0	0	0	0	0	0	0	0	0	0	0
1202	0	0	0	0	0	0	0	0	0	0	0	0	0	0	0	0
1203	1	1	1	1	1	1	1	1	1	1	1	1	1	1	1	1
1204	0	1	1	1	0	0	0	1	1	1	1	1	1	0	0	0
1205	0	1	1	1	0	0	0	2	2	1	1	1	1	0	0	0
1206	0	4	1	1	0	0	0	5	5	1	1	1	1	0	0	0
1207	3	6	1	1	3	5	3	7	7	2	1	2	2	1	2	3
1208	1	6	1	1	1	2	1	7	7	2	1	1	2	1	1	1
1209	3	7	2	2	4	5	4	7	7	3	2	2	2	1	2	3
1210	2	7	3	2	2	3	2	7	7	5	3	3	3	1	1	1
1211	3	7	5	5	3	5	3	7	7	7	5	6	6	1	2	2
1212	5	7	7	6	5	6	5	7	7	7	6	7	7	1	2	3
1213	5	7	6	5	5	6	4	7	7	7	6	7	7	1	2	3
1214	5	7	7	5	5	7	5	7	7	7	6	7	6	1	2	3
1215	7	7	6	5	7	7	7	7	7	7	5	6	5	5	6	7
1216	5	7	5	4	5	6	5	7	7	7	5	5	5	1	2	3
1217	1	6	1	1	1	2	1	6	7	3	1	2	2	1	1	1
1218	1	3	1	1	1	1	1	4	4	1	1	1	1	1	1	1
1219	2	7	5	4	2	3	2	7	7	7	5	5	5	1	1	2
1220	7	7	6	6	7	7	7	7	7	7	5	7	7	3	5	6
1221	3	7	5	5	3	5	2	7	7	7	5	6	6	1	1	2
1222	1	7	3	2	1	1	1	7	7	4	2	4	3	1	1	1
1223	3	7	5	5	4	5	2	7	7	6	5	6	5	1	1	2
1224	7	7	5	5	7	7	6	7	7	6	5	6	5	2	4	5
1225	6	7	6	5	7	7	4	7	7	7	5	6	6	1	2	3
1226	6	7	6	5	6	7	3	7	7	7	5	6	6	1	2	2
1227	5	7	6	5	6	6	2	7	7	7	5	5	6	1	2	3
1228	5	7	5	5	5	6	2	7	7	6	5	5	6	1	1	2
1229	6	7	5	5	7	7	5	7	7	6	5	5	5	2	3	5
1230	2	7	5	4	3	4	1	7	7	6	5	5	5	1	1	1
1231	1	6	4	2	1	1	1	6	7	5	3	3	3	1	1	1
1232	1	5	2	1	1	1	1	5	7	3	2	2	2	1	1	1
1233	1	5	3	1	1	1	1	5	7	3	2	2	2	1	1	1
1234	1	2	1	1	1	1	1	2	2	1	1	1	1	1	1	1
1235	1	1	1	1	1	1	1	1	1	1	1	1	1	1	1	1
1236	1	1	1	1	1	1	1	1	1	1	1	1	1	1	1	1
1237	1	2	1	1	1	2	1	2	2	1	1	1	1	1	1	1
1238	2	2	1	1	2	3	1	2	2	2	1	1	1	1	1	1
1239	1	1	1	1	1	1	1	1	1	1	1	1	1	1	1	1
1240	1	2	1	1	1	1	1	3	2	1	1	1	1	1	1	1
1241	5	7	5	3	5	6	3	7	7	6	5	5	5	1	2	3
1242	5	7	5	3	5	5	2	7	7	7	5	5	5	1	2	2
1243	5	6	5	3	5	5	3	5	7	7	5	5	5	1	1	2
1244	1	6	6	3	1	1	1	3	7	7	5	5	5	1	1	1
1245	1	7	6	4	1	2	1	7	7	7	5	5	5	1	1	1
1246	1	7	6	4	1	1	1	7	7	7	6	6	5	1	1	1
1247	1	7	6	4	1	1	1	7	7	7	6	6	5	1	1	1
1248	2	7	6	4	2	2	2	7	7	7	6	6	5	1	1	1
1249	5	7	6	4	5	5	5	7	7	7	6	6	5	1	2	3
1250	1	5	5	3	1	1	1	7	5	6	5	5	4	1	1	1
1251	2	6	5	3	2	3	2	6	6	6	5	5	5	1	1	1
1252	1	5	6	3	1	1	1	5	6	7	6	6	5	1	1	1
1253	1	5	5	2	1	1	1	5	5	6	5	5	4	1	1	1
1254	1	5	5	2	1	1	1	5	5	5	5	5	4	1	1	1
1255	1	3	5	2	1	1	1	4	4	5	5	5	3	1	1	1
1256	1	4	6	3	1	1	1	4	5	7	6	6	5	1	1	1
1257	1	5	6	2	1	1	1	5	5	7	6	6	5	1	1	1
1258	5	5	7	7	6	6	1	6	7	7	7	7	7	3	2	5
1259	2	5	7	7	3	4	1	5	7	7	7	7	7	1	1	2
1260	2	5	7	7	2	4	1	5	7	7	7	7	7	1	1	1
1261	1	5	7	7	1	1	1	4	7	7	7	7	7	1	1	1
1262	2	5	7	7	2	3	1	4	7	7	7	7	7	1	1	1
1263	1	5	7	7	1	2	1	5	7	7	7	7	7	1	1	1
1264	3	2	7	5	3	3	1	1	5	7	7	7	7	1	1	1
1265	0	0	0	0	0	0	0	0	0	0	0	0	0	0	0	0
1266	0	1	1	1	0	0	0	1	1	1	1	1	1	0	0	0
1267	0	1	7	5	0	0	0	1	6	7	6	7	7	0	0	0
1268	2	5	7	6	7	2	1	7	7	7	7	7	7	1	2	7
1269	5	5	7	7	7	5	1	6	7	7	7	7	7	1	6	7
1270	7	7	7	7	7	5	1	7	7	7	7	7	7	2	5	7
1271	5	7	7	7	7	2	1	7	7	7	7	7	7	1	2	7
1272	5	5	7	6	7	3	1	7	7	7	7	7	7	1	1	7
1273	0	0	0	0	0	0	0	0	0	0	0	0	0	0	0	0
1274	0	0	0	0	0	0	0	0	0	0	0	0	0	0	0	0
1275	0	0	0	0	0	0	0	0	0	0	0	0	0	0	0	0
1276	0	1	2	1	0	0	0	1	3	2	2	3	1	0	0	0
1277	0	5	7	6	0	0	0	6	7	7	7	7	7	0	0	0
1278	2	7	7	7	2	2	1	7	7	7	7	7	7	1	1	2
1279	0	5	7	6	0	0	0	6	7	7	7	7	7	0	0	0
1280	0	0	0	0	0	0	0	0	0	0	0	0	0	0	0	0
1281	0	0	0	0	0	0	0	0	0	0	0	0	0	0	0	0
1282	1	1	1	1	0	0	0	0	0	0	0	0	0	0	0	0
1283	0	0	0	0	0	0	0	0	0	0	0	0	0	0	0	0
1284	1	1	2	1	1	1	1	1	2	2	2	2	5	1	1	1
1285	6	1	5	4	7	5	1	1	5	5	5	5	7	1	3	7
1286	2	1	6	5	2	2	1	1	6	7	6	7	7	1	1	2
1287	0	1	2	1	0	0	0	1	1	2	1	2	6	0	0	0
1288	7	1	5	5	7	7	1	1	5	7	5	7	7	1	6	0
1289	0	1	1	2	0	0	0	1	1	1	1	1	3	0	0	0
1290	0	0	0	0	0	0	0	0	0	0	0	0	0	0	0	0
1291	0	0	0	0	0	0	0	0	0	0	0	0	0	0	0	0
1292	0	0	0	0	0	0	0	0	0	0	0	0	0	0	0	0
1293	0	1	1	1	0	0	0	1	1	1	1	1	1	0	0	0
1294	0	1	1	1	0	0	0	1	1	1	1	1	1	0	0	0
1295	1	1	1	1	1	1	1	1	1	1	1	1	1	1	1	1
1296	0	1	1	1	0	0	0	1	1	1	1	1	1	0	0	0
1297	0	2	1	1	0	0	0	4	3	1	1	1	1	0	0	0
1298	1	4	1	1	1	1	1	5	5	1	1	1	1	1	1	1
1299	0	5	1	1	0	0	0	6	5	1	1	1	1	0	0	0
1300	1	3	1	1	1	1	1	5	3	1	1	1	1	1	1	1
1301	2	7	2	2	2	3	2	7	7	3	2	3	3	1	1	2
1302	2	7	2	2	3	4	2	7	7	3	2	3	3	1	1	1
1303	3	7	3	3	3	5	2	7	7	4	2	4	4	1	1	2
1304	2	7	4	3	2	3	2	7	7	5	3	4	4	1	1	2
1305	4	7	6	5	5	5	3	7	7	7	5	6	6	1	2	3
1306	4	7	6	5	4	5	3	7	7	7	5	7	6	1	2	2
1307	2	7	5	5	2	4	2	7	7	7	5	6	5	1	1	1
1308	4	7	5	4	4	5	3	7	7	7	5	5	5	1	2	2
1309	3	7	5	5	4	5	3	7	7	7	5	5	5	1	1	2
1310	2	7	3	2	2	5	2	7	7	5	2	3	4	1	1	1
1311	7	7	5	5	7	7	7	7	7	6	4	5	5	2	5	5
1312	2	7	4	3	2	4	2	7	7	5	3	4	4	1	1	1
1313	5	7	5	5	5	6	3	7	7	6	5	5	6	1	2	2
1314	1	6	2	2	1	1	1	7	7	3	2	2	2	1	1	1
1315	1	7	3	2	1	1	1	7	7	5	2	4	4	1	1	1
1316	2	7	5	4	2	2	1	7	7	6	5	5	5	1	1	1
1317	2	7	5	5	3	4	2	7	7	6	5	6	6	1	1	1
1318	5	7	6	5	5	6	2	7	7	7	5	6	6	1	1	2
1319	7	7	6	5	7	7	6	7	7	7	5	5	6	3	5	6
1320	6	7	5	5	6	7	2	7	7	7	5	5	6	1	2	2
1321	6	7	5	5	6	7	3	7	7	6	5	5	5	1	2	3
1322	4	7	5	4	5	5	2	7	7	7	5	5	5	1	1	2
1323	5	7	5	5	6	7	3	7	7	6	5	5	5	2	2	4
1324	5	7	5	4	6	7	4	7	7	6	5	5	5	2	3	4
1325	2	7	5	3	3	4	1	7	7	5	5	5	4	1	1	1
1326	5	7	4	3	6	7	5	7	7	5	4	4	3	2	3	4
1327	1	3	1	1	1	1	1	4	5	2	1	1	1	1	1	1
1328	1	1	1	1	1	1	1	1	1	1	1	1	1	1	1	1
1329	1	1	1	1	1	1	1	1	1	1	1	1	1	1	1	1
1330	1	1	1	1	1	1	1	1	1	1	1	1	1	1	1	1
1331	1	1	1	1	1	1	1	1	1	1	1	1	1	1	1	1
1332	1	1	1	1	1	1	1	2	2	1	1	1	1	1	1	1
1333	1	6	5	2	1	2	1	7	7	6	5	5	4	1	1	1
1334	3	7	5	3	3	4	1	7	7	7	5	5	5	1	1	1
1335	7	7	7	7	7	7	7	7	7	7	7	6	6	7	7	7
1336	2	7	6	3	2	3	1	7	7	7	5	5	5	1	1	1
1337	1	7	6	4	1	2	1	7	7	7	6	5	5	1	1	1
1338	3	7	6	5	3	4	2	7	7	7	6	6	5	1	1	1
1339	2	7	7	5	2	3	2	7	7	7	7	6	6	1	1	1
1340	2	7	7	5	2	2	1	7	7	7	7	7	6	1	1	1
1341	5	7	7	5	5	6	5	7	7	7	7	7	6	1	2	3
1342	1	7	7	4	1	1	1	7	7	7	6	6	5	1	1	1
1343	1	6	6	3	1	1	1	7	6	7	5	6	5	1	1	1
1344	1	6	6	3	1	1	1	7	6	7	5	6	5	1	1	1
1345	1	5	6	3	1	1	1	5	6	7	6	6	5	1	1	1
1346	1	5	6	3	1	1	1	5	6	7	6	6	5	1	1	1
1347	1	1	2	1	1	1	1	1	1	2	2	1	1	1	1	1
1348	1	1	1	1	1	1	1	1	1	1	1	1	1	1	1	1
1349	1	3	4	1	1	1	1	3	4	5	4	4	2	1	1	1
1350	5	5	6	3	5	6	2	4	5	7	5	6	4	1	1	2
1351	0	0	0	0	0	0	0	0	0	0	0	0	0	0	0	0
1352	5	5	7	7	5	5	1	6	7	7	7	7	7	3	2	5
1353	2	5	7	7	2	2	1	6	7	7	7	7	7	1	1	2
1354	2	7	7	7	3	2	1	7	7	7	7	7	7	1	1	3
1355	5	7	7	7	5	5	1	7	7	7	7	7	7	4	4	7
1356	4	7	7	7	4	5	1	7	7	7	7	7	7	3	3	5
1357	5	6	7	7	7	5	1	6	7	7	7	7	7	2	2	7
1358	4	5	7	7	4	4	1	2	7	7	7	7	7	1	2	7
1359	0	0	0	0	0	0	0	0	0	0	0	0	0	0	0	0
1360	0	0	0	0	0	0	0	0	0	0	0	0	0	0	0	0
1361	0	0	0	0	0	0	0	0	0	0	0	0	0	0	0	0
1362	1	1	3	2	5	1	1	1	5	6	2	3	5	1	1	2
1363	1	1	1	1	5	1	1	1	1	1	1	1	1	1	1	1
1364	4	5	6	5	7	2	1	5	7	7	6	5	7	1	2	5
1365	7	6	7	6	7	5	1	7	7	7	7	7	7	2	5	7
1366	0	0	0	0	0	0	0	0	0	0	0	0	0	0	0	0
1367	1	1	1	1	5	1	1	1	1	1	1	1	1	1	1	4
1368	0	0	0	0	0	0	0	0	0	0	0	0	0	0	0	0
1369	0	0	0	0	0	0	0	0	0	0	0	0	0	0	0	0
1370	0	2	6	2	0	0	0	4	7	5	6	6	5	0	0	0
1371	0	4	7	4	0	0	0	5	7	7	7	7	6	0	0	0
1372	5	7	7	7	5	5	1	7	7	7	7	7	7	1	1	6
1373	2	5	7	6	2	2	1	6	7	7	7	7	7	1	1	2
1374	1	3	6	4	1	1	1	4	7	6	6	6	6	1	1	1
1375	2	2	5	4	2	2	1	3	6	6	5	6	6	1	1	2
1376	0	0	0	0	0	0	0	0	0	0	0	0	0	0	0	0
1377	0	0	0	0	0	0	0	0	0	0	0	0	0	0	0	0
1378	0	1	1	1	0	0	0	1	1	1	1	1	1	0	0	0
1379	1	1	1	1	1	1	1	1	2	1	1	1	5	1	1	1
1380	0	1	1	1	0	0	0	1	1	1	1	1	2	0	0	0
1381	1	1	2	1	2	1	1	1	4	5	1	3	7	1	1	1
1382	5	5	7	7	7	3	1	6	7	7	7	7	7	2	7	5
1383	0	1	1	1	0	0	0	1	1	1	1	1	1	0	0	0
1384	1	1	5	3	2	1	1	2	7	7	3	7	7	1	1	1
1385	0	0	0	0	0	0	0	0	0	0	0	0	0	0	0	0
1386	0	0	0	0	0	0	0	0	0	0	0	0	0	0	0	0
1387	0	0	0	0	0	0	0	0	0	0	0	0	0	0	0	0
1388	2	1	1	1	2	2	1	1	1	1	1	1	1	1	1	1
1389	0	0	0	0	0	0	0	0	0	0	0	0	0	0	0	0
1390	0	0	0	0	0	0	0	0	0	0	0	0	0	0	0	0
1391	0	0	0	0	0	0	0	0	0	0	0	0	0	0	0	0
1392	0	0	0	0	0	0	0	0	0	0	0	0	0	0	0	0
1393	0	3	1	1	0	0	0	4	3	2	1	1	1	0	0	0
1394	0	2	1	1	0	0	0	2	2	1	1	1	1	0	0	0
1395	0	2	1	1	0	0	0	2	2	1	1	1	1	0	0	0
1396	0	3	1	1	0	0	0	4	4	2	1	1	1	0	0	0
1397	1	3	1	1	1	1	1	4	4	1	1	1	1	1	1	1
1398	1	5	1	1	1	1	1	5	5	2	1	1	1	1	1	1
1399	1	5	1	1	1	1	1	6	5	2	1	2	1	1	1	1
1400	1	5	1	1	1	1	1	5	5	1	1	1	1	1	1	1
1401	5	6	1	2	5	6	5	7	6	1	1	2	2	2	3	5
1402	1	6	1	1	1	2	2	7	6	1	1	2	2	1	1	1
1403	1	7	2	1	1	1	1	7	7	2	1	2	2	1	1	1
1404	1	7	1	1	1	2	1	7	7	2	1	2	2	1	1	1
1405	3	7	3	3	3	5	2	7	7	4	2	4	5	1	1	2
1406	4	7	4	4	5	6	3	7	7	5	3	5	5	1	1	2
1407	5	7	5	5	5	6	5	7	7	6	5	6	6	1	3	4
1408	7	7	6	6	7	7	7	7	7	7	5	6	7	5	7	7
1409	5	7	6	6	5	6	4	7	7	7	6	7	7	1	2	4
1410	4	7	7	5	4	5	2	7	7	7	6	7	7	1	2	2
1411	4	7	7	6	5	6	3	7	7	7	6	7	7	1	2	3
1412	2	7	5	4	2	3	1	7	7	5	4	5	5	1	1	1
1413	2	7	4	4	2	4	2	7	7	5	3	5	5	1	1	1
1414	2	7	5	5	2	4	2	7	7	6	4	5	5	1	1	1
1415	1	7	5	4	1	2	1	7	7	5	4	5	5	1	1	1
1416	7	7	7	7	7	7	7	7	7	7	7	7	7	7	7	7
1417	7	7	7	7	7	7	7	7	7	7	6	7	7	7	7	7
1418	1	7	4	3	1	2	1	7	7	5	3	4	5	1	1	1
1419	2	7	5	5	2	3	2	7	7	6	5	5	5	1	1	1
1420	2	7	5	5	2	3	1	7	7	6	5	6	6	1	1	1
1421	7	7	6	6	7	7	7	7	7	7	5	6	7	3	5	7
1422	5	7	5	5	6	6	2	7	7	6	5	5	5	1	1	2
1423	7	7	5	5	7	7	2	7	7	7	5	5	6	1	1	2
1424	7	7	5	5	7	7	7	7	7	6	5	5	6	5	5	7
1425	7	7	5	5	7	7	4	7	7	7	5	5	6	2	3	5
1426	3	7	5	5	3	4	1	7	7	6	5	5	6	1	1	1
1427	1	7	4	3	2	2	1	7	7	5	4	4	5	1	1	1
1428	1	4	2	1	1	1	1	5	5	2	2	2	2	1	1	1
1429	1	3	1	1	1	1	1	3	4	1	1	1	1	1	1	1
1430	1	2	1	1	1	1	1	2	2	1	1	1	1	1	1	1
1431	1	1	1	1	1	1	1	1	1	1	1	1	1	1	1	1
1432	1	1	1	1	1	1	1	1	1	1	1	1	1	1	1	1
1433	1	2	1	1	1	1	1	3	3	1	1	1	1	1	1	1
1434	1	1	1	1	1	1	1	1	1	1	1	1	1	1	1	1
1435	2	6	4	2	2	2	1	6	7	5	4	4	3	1	1	1
1436	6	7	5	4	6	6	4	7	7	7	5	5	5	1	2	3
1437	1	6	5	3	1	1	1	7	7	6	5	5	4	1	1	1
1438	1	6	5	2	1	1	1	7	6	6	5	4	4	1	1	1
1439	1	6	4	2	1	1	1	7	6	5	4	4	3	1	1	1
1440	1	3	2	1	1	1	1	4	3	2	1	1	1	1	1	1
1441	7	7	5	5	7	7	7	7	7	7	5	5	5	4	5	6
1442	6	7	6	5	6	7	6	7	7	7	5	5	5	2	3	5
1443	5	7	7	5	5	6	4	7	7	7	7	7	6	1	1	2
1444	4	7	7	5	4	5	3	7	7	7	7	7	7	1	1	1
1445	1	7	7	4	1	1	1	7	7	7	7	7	5	1	1	1
1446	1	7	7	4	1	1	1	3	7	7	7	7	5	1	1	1
1447	1	6	7	3	1	1	1	2	7	7	6	7	5	1	1	1
1448	1	6	7	3	1	1	1	3	7	7	7	7	5	1	1	1
1449	1	4	5	2	1	1	1	3	5	6	5	5	3	1	1	1
1450	1	1	1	1	1	1	1	1	1	1	1	1	1	1	1	1
1451	1	1	1	1	1	1	1	1	1	1	1	1	1	1	1	1
1452	1	2	4	1	1	1	1	1	3	5	4	4	2	1	1	1
1453	0	2	5	1	0	0	0	2	4	5	5	5	2	0	0	0
1454	0	3	7	6	0	0	0	4	7	7	7	7	7	0	0	0
1455	1	5	7	7	1	1	1	5	7	7	7	7	7	1	1	1
1456	1	5	7	7	1	1	1	5	7	7	7	7	7	1	1	1
1457	1	5	7	7	1	1	1	5	7	7	7	7	7	1	1	2
1458	4	7	7	7	5	3	1	7	7	7	7	7	7	2	1	7
1459	6	5	7	7	6	5	1	6	7	7	7	7	7	2	2	5
1460	0	0	0	0	0	0	0	0	0	0	0	0	0	0	0	0
1461	0	1	5	2	0	0	0	1	2	5	4	5	4	0	0	0
1462	1	1	5	2	1	1	1	1	3	5	4	5	5	1	1	1
1463	1	1	4	2	1	1	1	1	5	5	2	4	4	1	1	1
1464	0	0	0	0	0	0	0	0	0	0	0	0	0	0	0	0
1465	0	0	0	0	0	0	0	0	0	0	0	0	0	0	0	0
1466	0	4	6	5	0	0	0	4	6	7	5	6	7	0	0	0
1467	2	1	1	1	3	1	1	1	1	1	1	1	1	1	1	4
1468	2	7	7	7	2	1	1	6	7	7	7	7	7	1	1	3
1469	3	7	7	7	3	2	1	7	7	7	7	7	7	1	1	4
1470	0	0	0	0	0	0	0	0	0	0	0	0	0	0	0	0
1471	0	0	0	0	0	0	0	0	0	0	0	0	0	0	0	0
1472	0	0	0	0	0	0	0	0	0	0	0	0	0	0	0	0
1473	0	1	1	1	0	0	0	1	1	1	1	1	1	0	0	0
1474	0	3	5	3	0	0	0	3	6	5	5	5	5	0	0	0
1475	0	2	5	2	0	0	0	2	5	5	5	5	5	0	0	0
1476	0	1	1	1	0	0	0	1	1	1	1	1	1	0	0	0
1477	1	2	6	4	1	1	1	3	6	6	5	6	6	1	1	1
1478	2	6	7	7	2	2	1	6	7	7	7	7	7	1	1	2
1479	1	3	6	5	1	1	1	4	6	7	6	7	7	1	1	1
1480	1	2	5	2	1	1	1	3	6	5	5	5	6	1	1	1
1481	1	3	7	5	2	1	1	4	7	7	6	7	7	1	1	1
1482	1	3	7	5	4	1	1	3	7	7	6	7	7	1	1	3
1483	0	1	4	2	0	0	0	1	4	5	3	5	6	0	0	0
1484	1	3	7	5	7	1	1	3	7	7	6	7	7	1	2	7
1485	2	3	7	5	7	1	1	5	7	7	6	7	7	1	3	7
1486	1	3	7	5	3	1	1	4	7	7	5	7	7	1	2	1
1487	3	3	7	5	4	5	1	4	7	7	6	7	7	1	1	1
1488	0	0	0	0	0	0	0	0	0	0	0	0	0	0	0	0
1489	0	0	0	0	0	0	0	0	0	0	0	0	0	0	0	0
1490	0	0	0	0	0	0	0	0	0	0	0	0	0	0	0	0
1491	0	0	0	0	0	0	0	0	0	0	0	0	0	0	0	0
1492	0	0	0	0	0	0	0	0	0	0	0	0	0	0	0	0
1493	0	1	1	1	0	0	0	2	1	1	1	1	1	0	0	0
1494	1	1	1	1	1	1	1	1	1	1	1	1	1	1	1	1
1495	0	0	0	0	0	0	0	0	0	0	0	0	0	0	0	0
1496	0	0	0	0	0	0	0	0	0	0	0	0	0	0	0	0
1497	1	1	1	1	1	1	1	1	1	1	1	1	1	1	1	1
1498	0	1	1	1	0	0	0	1	1	1	1	1	1	0	0	0
1499	0	5	2	1	0	0	0	6	5	3	2	2	2	0	0	0
1500	0	5	2	1	0	0	0	5	5	2	1	2	1	0	0	0
1501	0	7	4	2	0	0	0	7	7	5	3	4	3	0	0	0
1502	1	6	4	2	1	1	1	7	7	5	3	4	3	1	1	1
1503	0	3	1	1	0	0	0	4	3	1	1	1	1	0	0	0
1504	1	2	1	1	1	1	1	3	2	1	1	1	1	1	1	1
1505	1	4	1	1	1	1	1	5	4	1	1	1	1	1	1	1
1506	1	4	1	1	1	1	1	5	3	1	1	1	1	1	1	1
1507	1	6	2	1	1	2	1	7	6	2	1	2	2	1	1	1
1508	2	7	2	2	2	3	2	7	7	3	2	3	3	1	1	2
1509	3	7	3	3	3	5	3	7	7	4	3	5	5	1	1	2
1510	3	7	4	4	3	5	3	7	7	5	3	5	5	1	1	2
1511	2	7	3	3	2	2	2	7	7	4	3	4	4	1	1	1
1512	2	7	5	4	2	3	2	7	7	5	4	5	5	1	1	1
1513	2	7	5	5	2	3	2	7	7	6	5	6	5	1	1	1
1514	2	7	5	4	2	3	1	7	7	5	4	5	5	1	1	1
1515	3	7	6	5	3	5	2	7	7	7	5	7	6	1	1	2
1516	7	7	7	6	7	7	7	7	7	7	6	7	7	5	7	7
1517	1	7	5	5	2	2	1	7	7	6	5	6	5	1	1	1
1518	2	7	5	4	2	2	1	7	7	6	4	5	5	1	1	1
1519	2	7	5	4	2	3	2	7	7	5	4	5	5	1	1	1
1520	1	7	5	4	2	2	1	7	7	5	4	5	5	1	1	1
1521	5	7	5	5	5	6	4	7	7	6	5	5	6	1	2	3
1522	7	7	4	4	7	7	6	7	7	5	3	4	5	2	5	5
1523	7	7	5	6	7	7	7	7	7	6	4	5	6	5	7	7
1524	7	7	5	6	7	7	7	7	7	6	5	6	6	5	7	7
1525	1	7	4	4	2	2	1	7	7	5	3	5	5	1	1	1
1526	2	7	5	5	3	4	1	7	7	6	5	5	6	1	1	1
1527	6	7	6	6	7	7	3	7	7	7	5	6	7	1	1	3
1528	7	7	6	5	7	7	5	7	7	7	5	6	6	2	4	5
1529	5	7	6	5	6	6	2	7	7	7	5	5	6	1	1	2
1530	4	7	5	5	5	5	2	7	7	6	5	5	6	1	1	2
1531	7	7	5	5	7	7	5	7	7	6	5	5	6	2	3	5
1532	1	7	5	4	1	2	1	7	7	6	5	5	5	1	1	1
1533	1	7	5	3	1	1	1	7	7	5	5	5	5	1	1	1
1534	2	6	5	2	2	3	1	5	7	5	4	4	4	1	1	1
1535	1	1	1	1	1	1	1	1	2	1	1	1	1	1	1	1
1536	1	1	1	1	1	1	1	1	2	1	1	1	1	1	1	1
1537	1	2	1	1	1	1	1	1	3	2	1	1	1	1	1	1
1538	1	1	1	1	1	1	1	1	1	1	1	1	1	1	1	1
1539	1	1	1	1	1	1	1	1	2	1	1	1	1	1	1	1
1540	1	6	4	2	1	1	1	7	7	5	3	3	3	1	1	1
1541	7	7	5	3	7	7	5	7	7	6	5	5	5	2	3	4
1542	1	7	5	3	1	2	1	7	7	7	5	5	5	1	1	1
1543	2	7	5	4	2	2	1	7	7	7	5	5	5	1	1	1
1544	1	7	6	4	1	2	1	7	7	7	5	5	5	1	1	1
1545	5	7	5	3	5	5	3	7	7	7	5	5	5	1	1	2
1546	1	5	3	2	1	1	1	6	5	5	3	3	2	1	1	1
1547	1	1	1	1	1	1	1	2	1	1	1	1	1	1	1	1
1548	1	4	3	1	1	1	1	5	4	4	3	2	2	1	1	1
1549	1	6	5	2	1	1	1	6	6	6	5	5	4	1	1	1
1550	1	5	5	2	1	1	1	6	5	6	5	5	3	1	1	1
1551	7	7	7	5	7	7	7	7	7	7	7	7	5	2	3	5
1552	1	7	7	3	1	1	1	4	7	7	7	7	5	1	1	1
1553	1	7	7	4	1	1	1	7	7	7	7	7	5	1	1	1
1554	1	5	6	2	1	1	1	5	6	7	6	7	4	1	1	1
1555	1	1	1	1	1	1	1	1	1	1	1	1	1	1	1	1
1556	1	1	1	1	1	1	1	1	1	1	1	1	1	1	1	1
1557	1	1	1	1	1	1	1	1	1	1	1	1	1	1	1	1
1558	0	1	1	1	0	0	0	1	1	1	1	1	1	0	0	0
1559	0	3	7	7	0	0	0	3	7	7	7	7	7	0	0	0
1560	2	7	7	7	2	2	1	7	7	7	7	7	7	1	1	6
1561	5	5	7	7	5	5	1	5	7	7	7	7	7	2	2	4
1562	2	5	7	7	2	3	1	5	7	7	7	7	7	1	1	2
1563	2	5	7	7	2	2	1	5	7	7	7	7	7	1	1	2
1564	1	6	7	7	2	2	1	6	7	7	7	7	7	1	1	2
1565	3	5	7	7	3	3	1	6	7	7	7	7	7	1	1	7
1566	1	1	4	2	1	1	1	1	5	5	4	4	5	1	1	1
1567	1	1	1	1	1	1	1	1	1	1	1	1	1	1	1	3
1568	1	1	1	1	1	1	1	1	1	1	1	1	1	1	1	1
1569	0	0	0	0	0	0	0	0	0	0	0	0	0	0	0	0
1570	1	1	1	1	1	1	1	1	1	1	1	1	1	1	1	1
1571	1	5	5	4	2	1	1	5	5	7	4	5	6	1	1	1
1572	7	7	7	7	7	7	2	7	7	7	7	7	7	2	3	7
1573	1	1	1	1	1	1	1	1	1	1	1	1	1	1	1	1
1574	6	1	1	1	7	5	1	1	1	1	1	1	1	1	2	6
1575	0	7	7	7	0	0	0	7	7	7	7	7	7	0	0	0
1576	0	7	7	7	0	0	0	7	7	7	7	7	7	0	0	0
1577	0	0	0	0	0	0	0	0	0	0	0	0	0	0	0	0
1578	0	0	0	0	0	0	0	0	0	0	0	0	0	0	0	0
1579	0	0	0	0	0	0	0	0	0	0	0	0	0	0	0	0
1580	0	0	0	0	0	0	0	0	0	0	0	0	0	0	0	0
1581	0	0	0	0	0	0	0	0	0	0	0	0	0	0	0	0
1582	0	0	0	0	0	0	0	0	0	0	0	0	0	0	0	0
1583	0	0	0	0	0	0	0	0	0	0	0	0	0	0	0	0
1584	0	0	0	0	0	0	0	0	0	0	0	0	0	0	0	0
1585	0	0	0	0	0	0	0	0	0	0	0	0	0	0	0	0
1586	0	0	0	0	0	0	0	0	0	0	0	0	0	0	0	0
1587	0	0	0	0	0	0	0	0	0	0	0	0	0	0	0	0
1588	1	2	6	4	1	1	1	4	7	7	5	7	7	1	1	1
1589	1	5	7	5	4	1	1	6	7	7	6	7	7	1	1	3
1590	1	5	7	5	2	1	1	6	7	7	5	7	7	1	1	2
1591	0	1	4	2	0	0	0	2	7	7	2	5	7	0	0	0
1592	0	1	3	2	0	0	0	2	7	2	2	5	7	0	0	0
1593	1	6	7	6	0	1	1	6	7	6	6	7	7	1	1	0
1594	0	0	0	0	0	0	0	0	0	0	0	0	0	0	0	0
1595	0	1	1	1	0	0	1	2	1	1	1	1	1	1	1	0
1596	0	1	1	1	0	0	1	1	1	1	1	1	1	1	1	0
1597	0	0	0	0	0	0	0	0	0	0	0	0	0	0	0	0
1598	0	0	0	0	0	0	0	0	0	0	0	0	0	0	0	0
1599	0	0	0	0	0	0	0	0	0	0	0	0	0	0	0	0
1600	1	1	1	1	1	1	1	1	1	1	1	1	1	1	1	1
1601	1	1	1	1	1	1	1	1	1	1	1	1	1	1	1	1
1602	0	1	1	1	0	0	0	1	1	1	1	1	1	0	0	0
1603	1	1	1	1	1	1	1	1	1	1	1	1	1	1	1	1
1604	0	1	1	1	0	0	0	1	1	1	1	1	1	0	0	0
1605	0	6	3	2	0	0	0	7	6	4	2	3	3	0	0	0
1606	0	7	3	2	0	0	0	7	7	5	3	3	3	0	0	0
1607	0	7	4	2	0	0	0	7	7	5	3	4	4	0	0	0
1608	1	7	5	4	1	1	1	7	7	6	5	5	5	1	1	1
1609	1	7	4	2	1	1	1	7	7	5	4	4	4	1	1	1
1610	1	4	1	1	1	1	1	5	4	1	1	1	1	1	1	1
1611	1	1	1	1	1	1	1	1	1	1	1	1	1	1	1	1
1612	1	6	2	2	1	1	1	7	6	2	2	2	2	1	1	1
1613	1	7	2	2	1	1	1	7	7	2	2	2	3	1	1	1
1614	1	6	1	1	1	1	1	7	5	2	1	2	2	1	1	1
1615	1	7	3	3	1	2	2	7	7	4	3	4	4	1	1	1
1616	5	7	5	5	5	6	4	7	7	5	5	6	6	1	2	3
1617	7	7	5	5	7	7	7	7	7	6	5	6	6	2	5	6
1618	7	7	6	7	7	7	7	7	7	7	5	6	7	7	7	7
1619	2	7	4	3	3	4	3	7	7	5	3	5	5	1	1	2
1620	1	7	3	2	1	1	1	7	7	4	2	4	3	1	1	1
1621	2	7	5	5	2	3	2	7	7	5	4	5	5	1	1	1
1622	3	7	3	3	4	5	2	7	7	4	2	5	5	1	1	2
1623	5	7	5	5	5	6	3	7	7	5	4	6	5	1	2	3
1624	2	7	5	4	2	3	2	7	7	5	4	5	5	1	1	2
1625	2	7	5	5	2	3	2	7	7	6	5	6	5	1	1	1
1626	2	7	5	5	3	4	2	7	7	6	5	5	6	1	1	1
1627	2	7	5	4	2	3	2	7	7	5	4	5	5	1	1	1
1628	3	7	5	5	4	5	3	7	7	6	5	6	6	1	1	2
1629	4	7	5	5	4	5	3	7	7	6	5	5	6	1	2	2
1630	1	7	5	4	2	2	1	7	7	5	4	5	5	1	1	1
1631	2	7	5	5	2	3	2	7	7	6	5	6	6	1	1	1
1632	7	7	6	6	7	7	5	7	7	7	5	6	7	2	3	5
1633	7	7	5	6	7	7	7	7	7	6	5	5	6	5	6	7
1634	7	7	6	6	7	7	5	7	7	7	6	6	7	2	3	5
1635	7	7	6	5	7	7	5	7	7	6	5	6	6	2	3	5
1636	5	7	6	5	6	6	3	7	7	7	6	6	6	1	2	3
1637	5	7	6	5	5	6	2	7	7	6	5	5	6	1	2	2
1638	4	7	5	5	5	5	2	7	7	6	5	5	6	1	1	2
1639	6	7	6	5	7	7	4	7	7	6	5	5	6	2	3	4
1640	1	5	4	2	1	1	1	5	7	5	4	3	3	1	1	1
1641	1	6	5	3	1	1	1	7	7	6	5	5	5	1	1	1
1642	1	5	2	1	1	1	1	5	6	4	2	2	2	1	1	1
1643	1	5	2	1	1	1	1	4	6	4	2	2	1	1	1	1
1644	1	5	3	1	1	1	1	5	7	5	3	3	2	1	1	1
1645	1	6	4	2	2	2	1	5	7	6	4	3	2	1	1	1
1646	2	7	5	2	2	2	1	5	7	6	4	4	3	1	1	1
1647	7	6	4	2	7	7	5	6	7	5	3	3	3	1	2	3
1648	2	7	5	3	2	2	1	7	7	6	5	5	4	1	1	1
1649	2	7	5	4	2	2	1	7	7	7	5	5	5	1	1	1
1650	2	7	5	4	2	2	1	7	7	7	5	5	5	1	1	1
1651	2	7	6	4	2	2	1	7	7	7	6	5	5	1	1	1
1652	6	7	6	5	6	6	5	7	7	7	6	6	5	1	2	3
1653	1	6	5	2	1	1	1	7	7	5	4	4	4	1	1	1
1654	1	2	1	1	1	1	1	2	2	1	1	1	1	1	1	1
1655	1	6	5	2	1	1	1	7	7	6	5	5	4	1	1	1
1656	1	6	6	3	1	1	1	7	6	7	6	7	5	1	1	1
1657	1	5	6	2	1	1	1	6	6	7	6	7	4	1	1	1
1658	1	6	7	3	1	1	1	6	6	7	6	7	5	1	1	1
1659	1	5	6	2	1	1	1	5	5	7	6	7	4	1	1	1
1660	1	5	6	2	1	1	1	5	5	7	6	6	4	1	1	1
1661	1	4	6	2	1	1	1	3	5	6	5	6	3	1	1	1
1662	1	5	6	2	1	1	1	4	5	7	6	6	4	1	1	1
1663	1	5	7	3	1	1	1	5	6	7	6	7	5	1	1	1
1664	1	4	6	2	1	1	1	4	5	6	6	6	4	1	1	1
1665	0	1	1	1	0	0	0	1	1	1	1	1	1	0	0	0
1666	0	2	7	6	0	0	0	3	7	7	7	7	7	0	0	0
1667	1	2	7	5	1	1	1	1	5	7	7	7	7	1	1	1
1668	0	1	1	1	0	0	0	1	1	1	1	1	1	0	0	0
1669	0	0	0	0	0	0	0	0	0	0	0	0	0	0	0	0
1670	2	2	7	5	2	2	1	2	6	6	7	7	7	1	1	2
1671	7	2	6	5	7	7	1	2	6	5	6	6	7	3	6	7
1672	1	1	1	1	1	1	1	1	1	1	1	1	1	1	1	2
1673	0	0	0	0	0	0	0	0	0	0	0	0	0	0	0	0
1674	0	0	0	0	0	0	0	0	0	0	0	0	0	0	0	0
1675	0	0	0	0	0	0	0	0	0	0	0	0	0	0	0	0
1676	0	0	0	0	0	0	0	0	0	0	0	0	0	0	0	0
1677	0	0	0	0	0	0	0	0	0	0	0	0	0	0	0	0
1678	7	3	2	5	7	7	5	3	3	2	1	2	4	5	5	7
1679	1	2	5	2	1	1	1	2	4	5	4	5	5	1	1	1
1680	2	1	1	1	3	2	1	1	1	1	1	1	1	1	1	3
1681	0	0	0	0	0	0	0	0	0	0	0	0	0	0	0	0
1682	0	0	0	0	0	0	0	0	0	0	0	0	0	0	0	0
1683	0	0	0	0	0	0	0	0	0	0	0	0	0	0	0	0
1684	0	0	0	0	0	0	0	0	0	0	0	0	0	0	0	0
1685	0	0	0	0	0	0	0	0	0	0	0	0	0	0	0	0
1686	0	0	0	0	0	0	0	0	0	0	0	0	0	0	0	0
1687	0	0	0	0	0	0	0	0	0	0	0	0	0	0	0	0
1688	0	0	0	0	0	0	0	0	0	0	0	0	0	0	0	0
1689	0	0	0	0	0	0	0	0	0	0	0	0	0	0	0	0
1690	0	0	0	0	0	0	0	0	0	0	0	0	0	0	0	0
1691	0	0	0	0	0	0	0	0	0	0	0	0	0	0	0	0
1692	0	0	0	0	0	0	0	0	0	0	0	0	0	0	0	0
1693	0	0	0	0	0	0	0	0	0	0	0	0	0	0	0	0
1694	0	0	0	0	0	0	0	0	0	0	0	0	0	0	0	0
1695	0	0	0	0	0	0	0	0	0	0	0	0	0	0	0	0
1696	0	0	0	0	0	0	0	0	0	0	0	0	0	0	0	0
1697	0	0	0	0	0	0	0	0	0	0	0	0	0	0	0	0
1698	0	1	1	1	0	0	0	1	1	2	1	1	1	0	0	0
1699	0	0	0	0	0	0	0	0	0	0	0	0	0	0	0	0
1700	0	0	0	0	0	0	0	0	0	0	0	0	0	0	0	0
1701	0	0	0	0	0	0	0	0	0	0	0	0	0	0	0	0
1702	0	0	0	0	0	0	0	0	0	0	0	0	0	0	0	0
1703	7	1	1	1	0	0	2	1	1	1	1	1	1	1	7	6
1704	0	1	1	1	0	0	2	1	1	1	1	1	1	1	7	0
1705	2	1	1	1	0	0	0	0	0	0	0	0	0	0	0	0
1706	0	0	0	0	0	0	0	0	0	0	0	0	0	0	0	0
1707	1	1	1	1	1	1	1	1	1	1	1	1	1	1	1	1
1708	0	1	1	1	0	0	0	1	1	1	1	1	1	0	0	0
1709	0	0	0	0	0	0	0	0	0	0	0	0	0	0	0	0
1710	0	1	1	1	0	0	0	1	1	1	1	1	1	0	0	0
1711	0	0	0	0	0	0	0	0	0	0	0	0	0	0	0	0
1712	1	5	1	1	1	1	1	6	5	2	1	1	2	1	1	1
1713	7	7	4	4	7	7	7	7	7	5	3	5	5	2	5	6
1714	5	7	5	4	5	5	1	7	7	5	4	5	5	1	1	1
1715	1	7	5	4	1	1	1	7	7	5	5	5	5	1	1	1
1716	1	7	5	4	1	1	1	7	7	6	5	5	5	1	1	1
1717	1	7	3	2	1	1	1	7	7	3	2	3	3	1	1	1
1718	1	7	3	2	1	1	1	7	7	3	2	3	3	1	1	1
1719	1	7	2	2	1	1	1	7	7	2	2	3	3	1	1	1
1720	1	7	2	2	1	1	1	7	7	2	2	3	3	1	1	1
1721	1	7	2	2	1	1	1	7	7	3	2	3	3	1	1	1
1722	1	7	2	2	1	1	1	7	6	2	2	2	2	1	1	1
1723	5	7	5	5	5	6	3	7	7	5	4	5	5	1	1	2
1724	7	7	6	6	7	7	7	7	7	6	5	6	7	2	4	6
1725	4	7	6	5	4	5	5	7	7	7	5	7	6	1	2	3
1726	6	7	6	5	6	7	6	7	7	7	5	7	6	2	3	5
1727	2	7	3	3	2	3	1	7	7	4	2	4	4	1	1	1
1728	3	7	5	5	3	5	2	7	7	6	5	6	6	1	1	2
1729	7	7	3	5	7	7	7	7	7	5	2	4	5	5	6	7
1730	2	7	4	3	2	2	2	7	7	5	3	5	5	1	1	1
1731	2	7	3	3	2	2	1	7	7	4	2	4	4	1	1	1
1732	2	7	5	3	2	3	2	7	7	5	3	5	5	1	1	2
1733	4	7	6	5	5	5	2	7	7	7	5	6	6	1	1	2
1734	3	7	5	5	3	4	2	7	7	5	4	5	5	1	1	2
1735	3	7	5	5	3	5	2	7	7	5	5	5	5	1	1	2
1736	3	7	6	5	4	5	3	7	7	6	5	6	7	1	1	2
1737	5	7	6	5	6	7	5	7	7	6	5	6	7	1	2	3
1738	6	7	7	6	7	7	5	7	7	7	6	7	7	2	3	5
1739	5	7	7	6	6	7	5	7	7	7	6	7	7	1	2	4
1740	5	7	6	5	5	6	3	7	7	7	6	6	7	1	2	2
1741	5	7	6	5	5	6	3	7	7	7	6	6	7	1	2	3
1742	7	7	6	5	7	7	6	7	7	6	6	6	6	3	5	6
1743	7	7	7	7	7	7	7	7	7	7	7	7	7	7	7	7
1744	6	7	6	5	6	7	4	7	7	6	5	5	6	2	3	4
1745	4	7	6	5	5	5	2	7	7	6	6	6	6	1	1	2
1746	5	7	5	4	5	6	3	7	7	6	5	5	5	1	2	3
1747	2	7	5	4	3	3	1	7	7	6	5	5	5	1	1	1
1748	2	7	5	3	2	2	1	6	7	6	5	5	5	1	1	1
1749	5	7	5	4	6	6	3	6	7	6	5	5	5	1	2	3
1750	1	5	3	1	2	2	1	5	7	5	3	3	2	1	1	1
1751	5	7	5	3	5	5	3	6	7	7	5	5	4	1	1	1
1752	7	7	6	4	7	7	7	6	7	7	5	5	5	3	3	5
1753	2	5	2	1	2	2	1	5	7	5	2	2	1	1	1	1
1754	1	3	1	1	1	1	1	3	5	3	1	1	1	1	1	1
1755	1	5	2	1	1	1	1	6	7	4	2	2	2	1	1	1
1756	1	7	5	2	2	2	1	7	7	6	5	4	4	1	1	1
1757	2	7	5	2	2	2	1	7	7	6	5	4	4	1	1	1
1758	2	7	5	3	3	3	1	7	7	7	5	5	5	1	1	1
1759	7	7	6	5	7	7	5	7	7	7	6	6	6	2	2	3
1760	7	7	7	7	7	7	7	7	7	7	7	7	7	6	7	7
1761	7	7	6	5	7	7	7	7	7	7	6	6	6	4	5	6
1762	2	7	7	3	2	2	1	7	7	7	6	7	5	1	1	1
1763	1	7	7	4	1	1	1	7	7	7	6	7	5	1	1	1
1764	1	6	6	2	1	1	1	6	6	6	6	7	5	1	1	1
1765	1	2	3	1	1	1	1	2	2	3	2	3	1	1	1	1
1766	1	4	5	1	1	1	1	3	5	5	5	5	2	1	1	1
1767	1	5	7	3	1	1	1	5	6	7	7	7	5	1	1	1
1768	5	5	6	2	5	5	2	4	6	7	6	6	5	1	1	2
1769	1	5	6	2	1	1	1	5	5	6	6	6	5	1	1	1
1770	1	4	6	2	1	1	1	4	5	6	6	6	4	1	1	1
1771	1	1	2	1	1	1	1	1	1	2	2	2	1	1	1	1
1772	0	0	0	0	0	0	0	0	0	0	0	0	0	0	0	0
1773	0	0	0	0	0	0	0	0	0	0	0	0	0	0	0	0
1774	0	0	0	0	0	0	0	0	0	0	0	0	0	0	0	0
1775	0	0	0	0	0	0	0	0	0	0	0	0	0	0	0	0
1776	0	0	0	0	0	0	0	0	0	0	0	0	0	0	0	0
1777	0	0	0	0	0	0	0	0	0	0	0	0	0	0	0	0
1778	0	0	0	0	0	0	0	0	0	0	0	0	0	0	0	0
1779	0	0	0	0	0	0	0	0	0	0	0	0	0	0	0	0
1780	0	0	0	0	0	0	0	0	0	0	0	0	0	0	0	0
1781	0	0	0	0	0	0	0	0	0	0	0	0	0	0	0	0
1782	7	7	7	7	7	7	7	7	7	7	7	7	7	7	7	7
1783	7	7	7	7	7	7	7	7	7	7	7	7	7	7	7	7
1784	5	1	1	1	5	5	1	1	1	1	1	1	1	1	1	5
1785	0	0	0	0	0	0	0	0	0	0	0	0	0	0	0	0
1786	0	0	0	0	0	0	0	0	0	0	0	0	0	0	0	0
1787	0	0	0	0	0	0	0	0	0	0	0	0	0	0	0	0
1788	0	0	0	0	0	0	0	0	0	0	0	0	0	0	0	0
1789	0	0	0	0	0	0	0	0	0	0	0	0	0	0	0	0
1790	0	0	0	0	0	0	0	0	0	0	0	0	0	0	0	0
1791	0	0	0	0	0	0	0	0	0	0	0	0	0	0	0	0
1792	0	0	0	0	0	0	0	0	0	0	0	0	0	0	0	0
1793	0	0	0	0	0	0	0	0	0	0	0	0	0	0	0	0
1794	0	1	1	1	0	0	0	1	1	1	1	1	1	0	0	0
1795	0	0	0	0	0	0	0	0	0	0	0	0	0	0	0	0
1796	0	0	0	0	0	0	0	0	0	0	0	0	0	0	0	0
1797	0	0	0	0	0	0	0	0	0	0	0	0	0	0	0	0
1798	0	0	0	0	0	0	0	0	0	0	0	0	0	0	0	0
1799	0	0	0	0	0	0	0	0	0	0	0	0	0	0	0	0
1800	0	0	0	0	0	0	0	0	0	0	0	0	0	0	0	0
1801	0	0	0	0	0	0	0	0	0	0	0	0	0	0	0	0
1802	0	0	0	0	0	0	0	0	0	0	0	0	0	0	0	0
1803	0	0	0	0	0	0	0	0	0	0	0	0	0	0	0	0
1804	0	0	0	0	0	0	0	0	0	0	0	0	0	0	0	0
1805	0	0	0	0	0	0	0	0	0	0	0	0	0	0	0	0
1806	0	0	0	0	0	0	0	0	0	0	0	0	0	0	0	0
1807	0	0	0	0	0	0	0	0	0	0	0	0	0	0	0	0
1808	0	1	1	1	0	0	1	2	1	1	1	1	1	1	1	0
1809	0	1	1	1	0	0	1	1	1	1	1	1	1	1	4	0
1810	7	7	3	7	0	0	7	7	5	5	2	3	5	7	7	7
1811	7	1	1	1	7	7	5	4	1	1	1	1	1	2	7	7
1812	5	1	1	1	6	6	1	1	1	1	1	1	1	1	1	5
1813	1	1	1	1	1	1	1	2	1	1	1	1	1	1	1	1
1814	0	1	1	1	0	0	0	1	1	1	1	1	1	0	0	0
1815	1	1	1	1	1	1	1	1	1	1	1	1	1	1	1	1
1816	1	1	1	1	1	1	1	1	1	1	1	1	1	1	1	1
1817	1	1	1	1	1	1	1	1	1	1	1	1	1	1	1	1
1818	7	7	3	6	7	7	7	7	7	5	2	3	5	6	7	7
1819	1	6	2	2	2	2	1	7	6	4	2	3	3	1	1	1
1820	3	7	3	2	5	7	1	7	7	3	2	3	3	1	1	2
1821	7	7	5	7	7	7	7	7	7	6	5	5	7	7	7	7
1822	1	5	1	1	1	1	1	7	5	2	1	2	2	1	1	1
1823	1	7	2	2	1	1	1	7	7	3	2	3	3	1	1	1
1824	1	7	2	2	1	1	1	7	7	3	2	3	3	1	1	1
1825	1	7	3	2	2	2	1	7	7	3	2	3	4	1	1	1
1826	2	7	2	2	2	3	2	7	7	3	2	3	3	1	1	1
1827	2	7	3	3	2	3	2	7	7	4	2	4	4	1	1	1
1828	3	7	5	5	3	4	2	7	7	5	4	5	5	1	1	1
1829	6	7	6	6	7	7	4	7	7	6	5	6	7	1	2	4
1830	6	7	6	6	7	7	5	7	7	7	5	7	7	1	2	5
1831	5	7	6	6	5	6	4	7	7	7	6	7	7	1	2	4
1832	6	7	7	6	6	7	5	7	7	7	6	7	7	2	3	5
1833	7	7	7	7	7	7	6	7	7	7	6	7	7	3	5	6
1834	7	7	7	7	7	7	7	7	7	7	7	7	7	7	7	7
1835	2	7	5	5	2	4	3	7	7	6	5	6	5	1	1	2
1836	2	7	5	5	3	3	2	7	7	6	5	6	6	1	1	2
1837	3	7	5	5	3	3	2	7	7	5	5	5	5	1	1	2
1838	5	7	5	4	5	5	4	7	7	5	4	5	5	2	2	4
1839	4	7	5	5	5	5	2	7	7	6	5	5	6	1	1	2
1840	5	7	6	5	6	6	4	7	7	7	5	6	6	2	2	4
1841	2	7	5	4	2	3	2	7	7	5	4	5	5	1	1	1
1842	2	7	5	5	3	4	2	7	7	6	5	5	6	1	1	1
1843	7	7	6	6	7	7	7	7	7	7	6	6	7	4	5	6
1844	7	7	6	6	7	7	6	7	7	7	6	6	7	3	4	5
1845	5	7	6	6	6	7	5	7	7	7	6	7	7	1	2	3
1846	2	7	5	4	3	4	2	7	7	5	5	5	5	1	1	1
1847	5	7	5	5	5	6	3	7	7	6	5	5	6	1	2	3
1848	6	7	6	5	7	7	5	7	7	6	5	6	6	2	3	5
1849	7	7	7	7	7	7	7	7	7	7	7	7	7	7	7	7
1850	7	7	6	7	7	7	7	7	7	7	6	6	7	6	7	7
1851	4	7	5	4	5	5	2	7	7	5	5	5	5	1	2	2
1852	2	5	3	2	3	4	2	5	5	4	3	3	3	1	1	1
1853	1	5	3	2	1	1	1	5	5	5	3	3	3	1	1	1
1854	1	5	4	2	1	1	1	5	5	5	4	3	3	1	1	1
1855	1	3	3	1	1	1	1	2	5	4	2	2	2	1	1	1
1856	1	5	5	2	1	1	1	5	7	5	4	4	3	1	1	1
1857	1	6	5	2	2	2	1	5	7	6	5	5	4	1	1	1
1858	1	4	3	1	1	1	1	3	5	5	3	3	2	1	1	1
1859	1	1	1	1	1	1	1	1	1	1	1	1	1	1	1	1
1860	1	1	1	1	1	1	1	1	1	1	1	1	1	1	1	1
1861	1	5	2	1	1	1	1	5	5	3	2	2	2	1	1	1
1862	1	7	4	2	1	1	1	6	7	5	4	3	3	1	1	1
1863	1	7	4	2	1	1	1	7	7	5	4	4	3	1	1	1
1864	1	2	1	1	1	1	1	2	3	1	1	1	1	1	1	1
1865	5	7	5	3	5	5	3	7	7	5	5	5	5	1	1	1
1866	3	6	4	2	3	3	2	6	7	4	4	5	3	1	1	1
1867	5	6	5	2	5	4	2	6	7	5	5	5	3	1	1	1
1868	1	7	5	2	1	1	1	7	7	5	5	6	4	1	1	1
1869	4	7	7	4	4	4	2	7	7	7	7	7	5	1	1	1
1870	7	7	7	5	7	7	7	7	7	7	7	7	6	3	4	5
1871	3	6	7	3	2	3	1	6	7	7	7	7	5	1	1	1
1872	3	5	7	3	3	3	1	5	7	7	7	7	5	1	1	1
1873	1	5	7	2	1	1	1	5	6	7	6	7	5	1	1	1
1874	1	5	7	2	1	1	1	4	5	7	6	7	5	1	1	1
1875	1	5	6	2	1	1	1	4	5	6	6	7	5	1	1	1
1876	1	3	5	2	1	1	1	2	4	5	5	5	3	1	1	1
1877	0	0	0	0	0	0	0	0	0	0	0	0	0	0	0	0
1878	0	0	0	0	0	0	0	0	0	0	0	0	0	0	0	0
1879	0	0	0	0	0	0	0	0	0	0	0	0	0	0	0	0
1880	0	0	0	0	0	0	0	0	0	0	0	0	0	0	0	0
1881	0	0	0	0	0	0	0	0	0	0	0	0	0	0	0	0
1882	0	0	0	0	0	0	0	0	0	0	0	0	0	0	0	0
1883	0	0	0	0	0	0	0	0	0	0	0	0	0	0	0	0
1884	0	0	0	0	0	0	0	0	0	0	0	0	0	0	0	0
1885	0	0	0	0	0	0	0	0	0	0	0	0	0	0	0	0
1886	0	0	0	0	0	0	0	0	0	0	0	0	0	0	0	0
1887	0	0	0	0	0	0	0	0	0	0	0	0	0	0	0	0
1888	0	0	0	0	0	0	0	0	0	0	0	0	0	0	0	0
1889	0	0	0	0	0	0	0	0	0	0	0	0	0	0	0	0
1890	0	0	0	0	0	0	0	0	0	0	0	0	0	0	0	0
1891	1	7	7	7	1	1	1	7	7	7	7	7	7	1	1	1
1892	4	7	7	7	4	5	1	7	7	7	7	7	7	1	1	3
1893	0	2	5	3	0	0	0	2	5	5	5	5	5	0	0	0
1894	0	0	0	0	0	0	0	0	0	0	0	0	0	0	0	0
1895	0	0	0	0	0	0	0	0	0	0	0	0	0	0	0	0
1896	0	0	0	0	0	0	0	0	0	0	0	0	0	0	0	0
1897	0	0	0	0	0	0	0	0	0	0	0	0	0	0	0	0
1898	0	0	0	0	0	0	0	0	0	0	0	0	0	0	0	0
1899	0	0	0	0	0	0	0	0	0	0	0	0	0	0	0	0
1900	0	0	0	0	0	0	0	0	0	0	0	0	0	0	0	0
1901	0	0	0	0	0	0	0	0	0	0	0	0	0	0	0	0
1902	0	0	0	0	0	0	0	0	0	0	0	0	0	0	0	0
1903	0	0	0	0	0	0	0	0	0	0	0	0	0	0	0	0
1904	0	0	0	0	0	0	0	0	0	0	0	0	0	0	0	0
1905	0	0	0	0	0	0	0	0	0	0	0	0	0	0	0	0
1906	0	0	0	0	0	0	0	0	0	0	0	0	0	0	0	0
1907	0	0	0	0	0	0	0	0	0	0	0	0	0	0	0	0
1908	0	0	0	0	0	0	0	0	0	0	0	0	0	0	0	0
1909	0	0	0	0	0	0	0	0	0	0	0	0	0	0	0	0
1910	0	0	0	0	0	0	0	0	0	0	0	0	0	0	0	0
1911	0	0	0	0	0	0	0	0	0	0	0	0	0	0	0	0
1912	0	0	0	0	0	0	0	0	0	0	0	0	0	0	0	0
1913	0	0	0	0	0	0	0	0	0	0	0	0	0	0	0	0
1914	0	5	7	4	0	0	0	6	6	7	5	7	7	0	0	0
1915	0	0	0	0	0	0	0	0	0	0	0	0	0	0	0	0
1916	0	0	0	0	0	0	0	0	0	0	0	0	0	0	0	0
1917	0	0	0	0	0	0	0	0	0	0	0	0	0	0	0	0
1918	0	3	1	1	0	0	0	6	3	1	1	1	1	0	0	0
1919	0	0	0	0	0	0	0	0	0	0	0	0	0	0	0	0
1920	0	0	0	0	0	0	0	0	0	0	0	0	0	0	0	0
1921	5	1	1	1	0	0	1	5	1	1	1	1	1	1	1	2
1922	7	6	3	3	0	0	1	7	6	4	3	3	3	1	2	4
1923	0	0	0	0	0	0	0	0	0	0	0	0	0	0	0	0
1924	0	1	1	1	0	0	1	1	1	1	1	1	1	1	5	0
1925	0	1	1	1	0	0	1	5	1	1	1	1	1	1	1	0
1926	0	5	2	5	0	0	7	7	5	3	2	2	3	5	7	0
1927	7	2	1	1	7	7	2	5	2	1	1	1	1	1	3	7
1928	5	1	1	1	5	6	1	2	1	1	1	1	1	1	1	5
1929	6	5	2	2	6	6	1	7	5	2	2	2	2	1	1	5
1930	6	7	3	3	6	6	1	7	7	4	3	4	4	1	1	5
1931	0	0	0	0	0	0	0	0	0	0	0	0	0	0	0	0
1932	0	0	0	0	0	0	0	0	0	0	0	0	0	0	0	0
1933	1	1	1	1	0	0	0	0	0	0	0	0	0	0	0	0
1934	1	1	1	1	1	1	1	1	1	1	1	1	1	1	1	1
1935	3	2	1	1	2	3	1	3	2	1	1	1	1	1	1	1
1936	7	7	4	5	7	7	7	7	7	5	3	4	5	5	7	7
1937	7	7	3	5	7	7	7	7	7	4	3	4	5	5	7	7
1938	1	3	1	1	1	1	1	5	3	1	1	1	1	1	1	1
1939	1	5	1	1	1	1	1	7	5	1	1	2	2	1	1	1
1940	1	5	1	1	1	1	1	6	4	1	1	1	1	1	1	1
1941	1	6	2	1	2	2	1	7	5	2	1	2	2	1	1	1
1942	1	6	1	1	1	2	1	7	5	2	1	2	2	1	1	1
1943	5	7	3	3	6	7	2	7	7	3	2	4	4	1	1	2
1944	6	7	5	5	7	7	3	7	7	5	4	5	6	1	2	3
1945	7	7	6	7	7	7	7	7	7	7	5	7	7	6	7	7
1946	3	7	5	5	4	5	2	7	7	6	5	6	6	1	1	1
1947	1	7	5	5	1	2	1	7	7	6	5	7	6	1	1	1
1948	5	7	5	5	5	6	4	7	7	6	5	6	6	1	2	3
1949	7	7	7	6	7	7	5	7	7	7	6	7	7	2	3	5
1950	7	7	7	7	7	7	7	7	7	7	6	7	7	6	7	7
1951	5	7	6	5	6	7	4	7	7	7	5	7	6	1	2	3
1952	4	7	5	4	5	5	2	7	7	5	4	5	5	1	1	2
1953	2	7	3	2	2	3	2	7	7	4	2	3	4	1	1	1
1954	2	5	2	2	2	3	2	6	7	2	2	2	2	1	1	1
1955	1	6	3	2	1	2	1	7	7	4	3	3	4	1	1	1
1956	5	7	5	5	5	6	5	7	7	6	5	5	5	2	2	3
1957	3	7	5	5	3	4	2	7	7	6	5	5	5	1	1	2
1958	5	7	5	5	5	6	5	7	7	6	5	5	6	1	2	3
1959	3	7	5	4	4	5	3	7	7	5	5	5	5	1	1	2
1960	3	7	5	4	4	5	2	7	7	5	5	5	5	1	1	2
1961	3	7	5	5	4	5	2	7	7	6	5	5	6	1	1	1
1962	3	7	6	5	3	5	2	7	7	7	6	6	7	1	1	1
1963	4	7	6	5	5	5	3	7	7	7	7	6	7	1	1	2
1964	7	7	7	7	7	7	7	7	7	7	7	6	7	5	7	7
1965	5	7	6	5	6	7	5	7	7	6	6	6	6	2	3	4
1966	4	7	6	5	4	5	2	7	7	6	6	6	6	1	1	2
1967	2	6	5	3	2	3	1	6	7	5	5	5	5	1	1	1
1968	1	4	3	2	2	2	1	4	5	3	3	2	2	1	1	1
1969	1	2	1	1	1	1	1	2	3	2	1	1	1	1	1	1
1970	1	5	4	2	1	2	1	4	5	5	3	3	3	1	1	1
1971	1	5	5	3	1	1	1	5	6	5	5	5	5	1	1	1
1972	5	5	5	3	5	6	3	5	6	6	5	5	5	2	2	3
1973	1	3	2	1	1	1	1	3	5	4	2	2	2	1	1	1
1974	1	5	3	2	1	1	1	5	6	5	3	3	3	1	1	1
1975	1	1	1	1	1	1	1	1	1	1	1	1	1	1	1	1
1976	1	1	1	1	1	1	1	1	3	2	1	1	1	1	1	1
1977	1	2	1	1	1	1	1	2	3	1	1	1	1	1	1	1
1978	1	5	2	1	1	1	1	5	6	3	2	2	1	1	1	1
1979	3	7	5	2	4	4	2	7	7	5	5	5	4	1	1	1
1980	7	7	6	4	7	7	5	7	7	6	6	6	5	1	2	3
1981	7	7	6	4	7	7	3	7	7	6	6	7	5	1	1	1
1982	7	7	7	6	7	7	7	7	7	7	7	7	7	5	7	7
1983	7	7	7	5	7	7	7	7	7	7	7	7	6	2	4	5
1984	7	7	7	5	7	7	5	7	7	7	7	7	7	1	1	2
1985	7	7	7	5	6	6	3	7	7	7	7	7	6	1	1	1
1986	5	7	7	4	4	4	2	7	7	7	7	7	5	1	1	1
1987	2	6	7	3	2	2	1	6	7	7	6	7	5	1	1	1
1988	2	5	6	2	1	2	1	5	6	7	6	7	4	1	1	1
1989	1	4	6	1	1	1	1	1	5	7	6	6	3	1	1	1
1990	1	4	6	2	1	1	1	2	5	6	6	6	4	1	1	1
1991	1	3	5	1	1	1	1	2	5	6	5	6	3	1	1	1
1992	0	0	0	0	0	0	0	0	0	0	0	0	0	0	0	0
1993	0	0	0	0	0	0	0	0	0	0	0	0	0	0	0	0
1994	0	0	0	0	0	0	0	0	0	0	0	0	0	0	0	0
1995	0	1	3	4	0	0	0	1	1	2	3	5	5	0	0	0
1996	1	4	7	7	1	1	1	1	6	7	7	7	7	1	1	1
1997	1	6	7	7	1	1	1	4	7	7	7	7	7	1	1	1
1998	1	6	7	7	2	2	1	5	7	7	7	7	7	1	1	2
1999	1	5	7	7	1	1	1	2	7	7	7	7	7	1	1	1
[truncated: 13,998 more rows]

## Sheet: FigS3
The first-order basin
VAR	Id	WIN	SPR	SUM	AUT	M01	M02	M03	M04	M05	M06	M07	M08	M09	M10	M11	M12
Wscom	1	5	5	5	5	5	5	3	5	7	5	5	5	5	4	5	5
Wscom	2	2	1	1	1	2	2	1	1	1	1	1	1	1	1	1	3
Wscom	3	5	5	4	2	5	5	3	5	6	5	3	4	3	1	2	2
Wscom	4	6	6	5	5	7	7	5	6	7	5	5	4	5	3	3	5
Wscom	5	7	7	7	7	7	7	7	7	7	7	5	7	7	7	6	7
Wscom	6	5	7	5	4	5	6	7	7	7	7	5	5	4	3	4	5
Wscom	7	2	2	3	4	2	2	1	2	2	2	4	5	5	4	2	2
Wscom	8	4	3	2	3	3	4	4	3	2	1	1	2	3	4	3	3
Wscom	9	2	2	2	2	3	2	2	2	2	2	2	3	3	3	2	2
Wscom	10	7	7	7	7	7	7	7	7	7	7	7	7	7	7	7	7

## Sheet: FigS4
The second-order basin
VAR	Id	WIN	SPR	SUM	AUT	M01	M02	M03	M04	M05	M06	M07	M08	M09	M10	M11	M12
Wscom	1	3	3	1	1	3	5	3	4	3	2	1	1	1	1	2	2
Wscom	2	5	7	5	3	5	6	5	7	7	5	4	5	5	1	2	3
Wscom	3	7	5	3	4	7	7	6	5	6	5	3	3	4	3	5	6
Wscom	4	5	6	4	3	5	6	3	6	6	5	4	4	4	1	2	3
Wscom	5	1	3	2	1	1	1	1	3	4	2	2	2	1	1	1	1
Wscom	6	2	5	6	3	2	3	1	5	6	6	5	6	5	1	1	1
Wscom	7	4	3	2	1	4	3	1	3	3	3	2	2	2	1	1	1
Wscom	8	3	2	1	1	4	3	1	2	2	2	1	1	1	1	1	1
Wscom	9	7	7	5	5	7	7	6	7	7	5	5	6	6	2	3	5
Wscom	10	7	7	5	5	7	7	5	7	7	6	5	5	7	3	3	6
Wscom	11	7	7	5	5	7	7	6	7	7	7	5	5	7	3	3	5
Wscom	12	7	7	5	6	7	7	7	6	7	7	5	4	6	5	6	7
Wscom	13	2	2	1	1	3	3	1	1	3	2	1	1	1	1	1	1
Wscom	14	6	7	5	5	7	7	5	7	7	6	5	5	7	3	4	5
Wscom	15	7	7	7	7	7	7	7	7	7	7	7	7	7	7	7	7
Wscom	16	7	7	7	7	7	7	7	7	7	7	7	7	7	7	7	7
Wscom	17	7	7	7	7	7	7	7	7	7	7	7	7	7	7	7	7
Wscom	18	7	7	7	7	7	7	7	7	7	7	7	7	7	7	7	7
Wscom	19	5	5	4	5	5	5	5	5	6	5	3	5	5	5	5	5
Wscom	20	7	7	6	6	7	6	7	7	7	7	5	6	6	7	6	7
Wscom	21	5	7	7	7	6	5	7	7	7	7	6	7	7	7	5	6
Wscom	22	7	7	6	7	7	7	7	7	7	7	5	6	7	7	7	7
Wscom	23	1	1	1	1	1	1	1	2	1	1	1	1	1	1	1	1
Wscom	24	3	5	4	2	3	4	4	6	5	5	4	4	2	1	2	2
Wscom	25	2	6	5	2	2	3	3	7	7	5	5	4	2	1	1	2
Wscom	26	7	7	7	7	7	7	7	7	7	7	7	7	7	7	7	7
Wscom	27	4	7	5	3	4	5	6	7	7	7	5	4	3	2	3	3
Wscom	28	7	7	6	5	7	7	7	7	7	7	6	5	5	5	6	7
Wscom	29	5	7	5	5	5	5	6	7	7	7	4	4	4	5	5	5
Wscom	30	7	7	7	7	7	7	7	7	7	7	5	6	7	7	7	7
Wscom	31	1	1	1	1	1	1	1	1	1	1	1	1	1	1	1	1
Wscom	32	2	4	1	1	2	3	4	4	3	1	1	1	1	1	1	2
Wscom	33	3	4	1	2	3	4	5	4	3	2	1	1	1	2	2	2
Wscom	34	3	5	3	2	2	3	5	5	5	4	2	4	2	2	2	3
Wscom	35	4	4	2	3	3	4	5	5	3	2	2	4	4	2	2	3
Wscom	36	3	4	3	2	3	3	5	5	3	3	3	4	3	2	2	2
Wscom	37	2	2	2	3	2	2	1	2	2	2	2	3	4	3	1	2
Wscom	38	3	4	3	2	3	3	4	4	4	4	3	3	2	2	2	3
Wscom	39	1	1	2	3	1	1	1	1	1	1	2	3	4	4	1	2
Wscom	40	4	3	4	4	5	4	4	3	3	3	4	5	5	4	3	5
Wscom	41	4	4	4	5	5	3	3	3	5	4	4	5	5	5	4	5
Wscom	42	6	6	6	6	6	6	5	6	6	5	6	6	6	7	6	6
Wscom	43	1	1	2	2	1	1	1	1	2	1	4	4	2	2	1	2
Wscom	44	4	5	6	4	4	4	3	5	6	5	6	6	4	5	4	5
Wscom	45	2	2	4	3	2	1	1	2	3	2	5	5	4	2	2	2
Wscom	46	1	2	2	2	1	1	1	2	2	2	2	3	3	3	1	1
Wscom	47	1	1	2	3	1	1	1	1	1	1	2	3	4	3	1	1
Wscom	48	5	4	5	5	5	5	5	5	3	4	5	5	5	6	5	5
Wscom	50	5	5	1	2	4	5	6	6	4	1	1	1	2	2	3	5
Wscom	51	2	2	1	3	2	2	2	3	1	1	1	2	3	3	1	2
Wscom	52	5	5	2	3	4	5	5	6	5	2	1	2	3	4	3	5
Wscom	53	2	1	1	3	2	2	2	2	1	1	1	2	4	4	2	2
Wscom	54	1	1	1	3	1	1	1	1	1	1	2	2	4	4	1	1
Wscom	55	5	2	2	5	5	5	3	2	1	1	2	4	5	7	5	4
Wscom	56	7	5	4	6	7	7	7	5	4	3	4	5	5	7	6	7
Wscom	57	2	2	2	4	3	3	2	2	1	1	2	2	4	6	3	2
Wscom	58	3	6	2	1	4	6	7	6	5	3	2	2	2	1	1	2
Wscom	59	5	5	2	4	5	6	7	5	4	2	2	2	3	5	4	5
Wscom	60	3	3	1	1	2	5	5	4	2	1	1	1	1	1	1	3
Wscom	61	2	2	1	1	2	3	3	2	1	1	1	1	1	1	1	2
Wscom	62	2	1	1	1	2	2	2	1	1	1	1	1	1	1	1	3
Wscom	63	3	1	1	1	5	2	1	1	1	1	1	1	1	1	3	5
Wscom	64	1	1	1	1	1	1	1	1	1	1	1	1	1	1	1	1
Wscom	65	1	1	1	1	1	1	1	1	1	1	1	1	1	1	1	1
Wscom	66	6	7	5	4	6	7	5	7	7	5	5	5	5	2	4	5
Wscom	67	5	6	3	3	5	6	5	7	5	5	3	3	3	2	3	5
Wscom	68	1	4	1	1	1	1	1	5	4	1	1	1	1	1	1	1
Wscom	69	2	3	1	1	2	2	2	5	3	1	1	1	1	1	1	2
Wscom	70	7	7	6	7	7	7	7	7	7	7	6	6	7	6	7	7
Wscom	71	1	2	6	4	2	1	1	1	3	6	5	7	6	1	1	1
Wscom	72	2	4	7	5	3	3	1	3	5	6	7	7	7	1	1	2
Wscom	73	1	1	3	1	1	1	1	1	3	3	2	3	3	1	1	1
Wscom	74	7	5	7	7	7	7	1	5	7	7	7	7	7	3	5	6
Wscom	75	7	7	7	7	7	7	7	7	7	7	7	7	7	7	7	7
Wscom	76	1	1	0	0	1	1	1	1	0	0	0	0	0	0	1	1
Wscom	77	7	7	7	6	7	7	7	7	7	7	6	6	6	5	5	6

## Sheet: FigS5
The third-order basin
VAR	Id	WIN	SPR	SUM	AUT	M01	M02	M03	M04	M05	M06	M07	M08	M09	M10	M11	M12
Wscom	1	1	3	2	1	1	1	1	3	4	2	2	2	1	1	1	1
Wscom	2	1	2	1	1	1	2	1	2	2	1	1	1	1	1	1	1
Wscom	3	1	5	3	1	2	2	1	6	5	3	3	4	2	1	1	1
Wscom	4	4	7	4	3	4	5	4	7	7	5	4	5	4	1	2	2
Wscom	5	5	5	2	2	5	6	5	6	5	3	2	3	2	2	3	4
Wscom	6	6	4	1	2	6	7	5	5	4	2	1	1	1	2	4	5
Wscom	7	1	1	5	3	1	2	1	1	2	5	5	6	6	1	1	1
Wscom	8	2	4	2	1	2	3	1	4	5	3	2	2	2	1	1	1
Wscom	9	1	5	6	2	1	2	1	5	6	6	5	6	4	1	1	1
Wscom	10	6	7	5	5	6	7	5	7	7	5	5	5	5	2	4	5
Wscom	11	5	7	5	3	5	6	3	7	7	5	5	4	5	1	2	3
Wscom	12	5	6	5	3	5	6	4	6	6	6	5	5	4	1	2	3
Wscom	13	2	2	5	2	2	2	1	3	6	6	5	5	6	1	1	1
Wscom	14	2	3	7	5	3	1	1	4	6	7	7	7	7	1	1	2
Wscom	15	2	5	7	7	2	3	1	5	7	7	7	7	7	1	1	2
Wscom	16	1	1	3	1	1	1	1	1	3	3	2	3	3	1	1	1
Wscom	17	7	5	7	7	7	7	2	5	7	7	7	7	7	5	6	7
Wscom	18	5	7	4	3	5	6	5	7	7	5	4	4	4	1	3	5
Wscom	19	4	5	3	2	5	5	2	5	5	4	3	2	3	1	1	2
Wscom	20	7	7	5	5	7	7	5	7	7	5	5	5	5	3	4	5
Wscom	21	5	5	6	3	5	5	2	5	6	6	6	6	5	1	1	1
Wscom	22	4	5	7	7	5	5	1	3	7	7	7	7	7	2	2	3
Wscom	23	7	7	5	6	7	7	7	7	7	6	5	5	6	6	7	7
Wscom	24	7	7	5	5	7	7	5	7	7	5	4	5	5	1	3	5
Wscom	25	3	6	5	4	4	3	1	6	6	5	6	5	5	1	1	2
Wscom	26	2	4	6	5	3	3	1	3	5	5	6	7	7	1	1	2
Wscom	27	4	3	2	1	4	3	1	3	3	3	2	2	2	1	1	1
Wscom	28	5	6	7	7	5	6	1	6	7	7	7	7	7	1	2	4
Wscom	29	6	7	5	5	6	7	5	7	7	5	5	6	6	2	3	5
Wscom	30	7	7	6	5	7	7	6	7	7	6	5	6	7	2	2	4
Wscom	31	7	7	5	5	7	7	5	7	7	6	5	5	7	3	3	6
Wscom	32	2	2	1	1	2	3	1	2	3	2	1	1	2	1	1	1
Wscom	33	3	2	1	1	4	3	1	2	2	2	1	1	1	1	1	1
Wscom	34	7	7	7	7	7	7	7	7	7	7	6	7	7	7	7	7
Wscom	35	7	7	7	7	7	7	7	7	7	7	7	7	7	7	7	7
Wscom	36	7	7	5	5	7	7	6	7	7	6	5	4	7	3	3	5
Wscom	37	7	7	6	5	6	7	5	7	7	7	6	6	5	2	5	6
Wscom	38	7	7	7	7	7	7	7	7	7	7	7	7	7	7	7	7
Wscom	39	2	2	1	1	3	2	2	2	1	1	1	1	2	1	1	2
Wscom	40	6	6	2	4	6	7	7	7	5	2	2	2	3	4	5	6
Wscom	41	5	7	4	3	6	6	6	7	6	5	4	4	4	2	4	5
Wscom	42	7	7	6	6	7	7	7	7	7	7	6	5	7	3	3	5
Wscom	43	6	7	5	6	6	6	5	7	7	5	5	5	7	2	3	5
Wscom	44	7	7	7	7	7	7	7	7	7	7	7	7	7	7	7	7
Wscom	45	1	1	1	1	2	2	1	1	2	1	1	1	1	1	1	1
Wscom	46	7	7	5	7	7	7	7	7	7	7	5	4	7	6	7	7
Wscom	47	7	7	7	7	7	7	7	7	7	7	7	7	7	7	7	7
Wscom	48	1	1	1	1	1	2	1	2	1	1	1	1	1	1	1	1
Wscom	49	7	7	7	7	7	7	7	7	7	7	7	7	7	7	7	7
Wscom	50	7	7	5	5	7	7	7	6	7	7	5	3	6	5	5	7
Wscom	51	5	7	5	5	5	5	7	7	7	6	5	5	5	4	4	5
Wscom	52	7	7	7	7	7	7	7	7	7	7	7	7	7	7	7	7
Wscom	53	5	7	7	6	5	5	7	7	7	7	7	7	7	4	5	5
Wscom	54	3	3	1	1	4	4	1	3	4	2	1	1	2	1	1	2
Wscom	55	7	7	7	6	7	7	7	7	7	7	7	6	6	7	7	7
Wscom	56	7	6	5	5	7	7	5	6	7	6	5	3	6	5	5	6
Wscom	57	7	7	7	7	7	7	7	7	7	7	7	7	7	7	7	7
Wscom	58	7	7	7	7	7	7	7	7	7	7	7	7	7	7	7	7
Wscom	59	3	7	4	2	3	5	6	7	7	7	4	3	3	2	2	3
Wscom	60	2	6	5	2	2	3	3	7	7	5	5	4	2	1	1	2
Wscom	61	7	7	7	7	7	7	7	7	7	7	7	7	7	7	7	7
Wscom	62	7	7	6	7	7	7	7	7	7	6	6	7	7	7	7	7
Wscom	63	7	7	7	7	7	7	7	7	7	7	7	7	7	7	7	7
Wscom	64	7	7	7	7	7	7	7	7	7	7	7	7	7	7	7	7
Wscom	65	6	7	5	4	6	7	7	7	7	7	5	4	5	4	4	5
Wscom	66	7	7	7	7	7	7	7	7	7	7	7	7	7	7	7	7
Wscom	67	7	7	7	7	7	7	7	7	7	7	7	7	7	7	7	7
Wscom	68	6	7	3	7	6	7	7	7	7	3	3	4	7	7	5	7
Wscom	69	7	7	7	7	7	7	7	7	7	7	7	7	7	7	7	7
Wscom	70	7	7	7	7	7	7	7	7	7	7	7	7	7	7	7	7
Wscom	71	5	7	6	5	5	6	5	7	7	7	6	6	5	2	3	5
Wscom	72	7	7	7	7	7	7	7	7	7	7	7	7	7	7	7	7
Wscom	73	3	2	1	1	3	4	4	5	1	1	1	1	1	1	2	3
Wscom	74	3	7	5	2	3	4	6	7	7	7	5	4	3	2	2	3
Wscom	75	7	7	7	7	7	7	7	7	7	7	7	5	6	7	7	7
Wscom	76	1	4	1	1	1	1	1	5	4	1	1	1	1	1	1	1
Wscom	77	7	7	7	7	7	7	7	7	7	7	7	7	7	7	7	7
Wscom	78	1	3	2	1	1	1	1	5	3	3	2	2	1	1	1	1
Wscom	79	7	7	7	7	7	7	7	7	7	7	7	7	7	7	7	7
Wscom	80	1	4	1	1	1	1	1	5	3	1	1	2	1	1	1	1
Wscom	81	7	7	7	7	7	7	7	7	7	7	7	7	7	7	7	7
Wscom	82	6	7	5	7	7	6	6	7	7	5	5	6	7	7	6	7
Wscom	83	7	7	7	7	7	7	7	7	7	7	7	7	7	6	6	7
Wscom	84	7	7	7	7	7	7	7	7	7	7	7	7	7	7	7	7
Wscom	85	7	7	7	7	7	7	7	7	7	7	7	7	7	7	7	7
Wscom	86	7	7	7	7	7	7	7	7	7	7	7	7	7	7	7	7
Wscom	87	1	1	0	0	1	1	1	1	0	0	0	0	0	0	1	1
Wscom	88	7	7	7	7	7	7	7	7	7	7	7	7	7	7	7	7
Wscom	89	7	7	7	7	7	7	7	7	7	7	7	7	7	6	7	7
Wscom	90	5	7	5	3	5	5	5	7	6	7	6	5	4	2	3	4
Wscom	91	5	7	7	4	5	5	6	7	7	7	7	6	5	3	4	5
Wscom	92	5	6	5	3	5	6	6	7	5	5	5	5	3	2	3	4
Wscom	93	3	6	5	2	3	4	5	7	7	6	5	3	2	2	2	3
Wscom	94	4	6	4	4	4	4	5	6	7	6	3	3	3	4	4	5
Wscom	95	7	7	5	6	7	7	7	7	7	7	5	5	6	7	6	7
Wscom	96	1	2	1	1	1	1	1	5	2	2	1	1	1	1	1	1
Wscom	97	7	7	7	7	7	7	7	7	7	7	7	7	7	7	7	7
Wscom	98	7	7	6	7	7	7	7	7	7	7	5	6	7	7	7	7
Wscom	99	6	7	7	5	6	6	7	7	7	7	7	7	5	4	5	5
Wscom	100	7	7	7	7	7	7	7	7	7	7	7	7	7	7	7	7
Wscom	101	7	7	5	7	7	7	7	7	7	7	4	5	6	7	6	7
Wscom	102	7	7	7	7	7	7	7	7	7	7	6	6	7	7	7	7
Wscom	103	1	4	2	1	1	2	2	5	3	3	2	2	1	1	1	1
Wscom	104	1	1	1	1	1	1	1	1	1	1	1	1	1	1	1	1
Wscom	105	7	7	6	7	7	7	7	7	7	7	5	6	6	7	7	7
Wscom	106	7	7	6	5	7	7	7	7	7	7	5	5	5	5	6	7
Wscom	107	7	7	7	6	7	7	7	7	7	7	7	6	5	6	7	7
Wscom	108	3	5	4	3	3	4	5	6	6	6	3	3	3	3	3	4
Wscom	109	1	1	1	1	1	1	1	1	1	1	1	1	1	1	1	1
Wscom	110	7	7	6	6	7	7	7	7	7	7	5	5	6	7	7	7
Wscom	111	0	0	0	0	0	0	0	0	0	0	0	0	0	0	0	0
Wscom	112	7	7	6	7	7	7	7	7	7	7	5	7	7	7	6	7
Wscom	113	6	7	5	4	6	7	7	7	7	7	5	4	3	4	5	6
Wscom	114	7	7	6	7	7	7	7	7	7	7	5	6	7	7	7	7
Wscom	115	6	7	5	5	6	6	6	7	7	7	4	4	4	5	5	6
Wscom	116	7	7	6	7	7	7	7	7	7	7	5	7	7	7	6	7
Wscom	117	3	5	3	2	3	4	5	6	5	4	2	3	2	2	2	3
Wscom	118	6	7	7	7	6	6	7	7	7	7	6	7	7	7	5	6
Wscom	119	1	2	1	1	1	1	2	2	2	1	1	1	1	1	1	1
Wscom	120	1	2	2	1	1	2	2	2	2	3	1	2	1	1	1	1
Wscom	121	1	1	1	1	1	1	1	1	1	1	1	1	1	1	1	1
Wscom	122	4	5	4	4	4	4	5	5	5	5	3	4	4	5	3	4
Wscom	123	1	1	1	1	1	1	1	1	1	1	1	1	1	1	1	1
Wscom	124	5	6	5	5	6	5	6	6	7	6	4	5	5	6	5	6
Wscom	125	4	7	6	5	5	3	5	5	7	7	5	6	6	6	4	4
Wscom	126	1	1	1	1	1	1	1	1	1	1	1	1	1	1	1	1
Wscom	127	5	7	5	6	6	5	6	6	7	7	5	6	6	7	5	5
Wscom	128	5	5	2	2	5	5	5	5	4	3	2	2	2	2	3	4
Wscom	129	3	5	3	2	3	4	5	6	5	4	2	4	2	2	2	3
Wscom	130	1	1	1	1	1	1	1	1	1	1	1	1	1	1	1	1
Wscom	131	3	4	5	4	4	3	3	3	5	5	4	5	4	4	3	4
Wscom	132	3	5	4	2	2	3	5	6	5	4	3	5	2	2	2	3
Wscom	133	4	5	5	4	4	4	5	4	5	5	5	5	5	4	3	4
Wscom	134	1	1	1	1	1	1	1	1	1	1	1	1	1	1	1	1
Wscom	135	2	4	3	2	2	3	5	5	4	4	2	4	2	2	2	2
Wscom	136	5	4	4	5	5	4	3	3	5	4	4	5	5	5	4	5
Wscom	137	4	5	3	4	5	3	5	5	5	3	3	4	4	5	3	4
Wscom	138	5	7	6	6	5	5	6	6	7	7	5	6	7	6	5	5
Wscom	139	4	4	4	4	5	3	4	4	4	4	4	5	5	4	4	4
Wscom	140	3	3	3	4	4	3	3	3	4	3	3	4	4	5	4	4
Wscom	141	4	5	5	5	4	4	3	4	5	5	5	5	5	5	4	5
Wscom	142	7	7	7	7	7	7	7	7	7	7	7	7	7	7	7	7
Wscom	143	3	3	5	3	3	3	3	2	3	3	5	5	5	3	2	3
Wscom	144	3	4	3	2	3	4	5	5	4	3	3	4	3	2	2	3
Wscom	145	4	5	3	2	4	5	6	6	5	4	3	3	2	2	3	3
Wscom	146	7	7	7	7	7	7	7	7	7	7	7	7	7	7	7	7
Wscom	147	7	2	1	1	7	6	5	2	2	1	1	1	1	2	5	7
Wscom	148	2	1	1	1	2	1	1	1	1	1	1	1	1	1	2	3
Wscom	149	1	1	1	1	1	1	1	1	1	1	1	1	1	1	1	1
Wscom	150	4	4	5	4	3	3	3	4	5	4	6	5	5	4	4	4
Wscom	151	1	1	1	1	1	1	1	1	1	1	1	1	1	1	1	1
Wscom	152	5	4	5	5	5	5	5	4	4	4	5	5	5	5	5	5
Wscom	153	2	2	3	3	2	2	1	2	3	2	5	5	3	3	2	2
Wscom	154	2	2	4	4	2	1	2	2	2	3	3	5	5	3	1	2
Wscom	155	4	5	6	4	4	4	3	5	6	5	6	6	4	5	4	5
Wscom	156	1	1	2	2	1	1	1	1	1	1	3	3	2	2	1	1
Wscom	157	2	2	2	2	2	2	4	3	2	1	2	3	3	1	1	1
Wscom	158	1	2	2	2	1	1	2	2	2	1	2	3	3	2	1	1
Wscom	159	1	1	1	2	1	1	1	1	1	1	1	2	2	1	1	1
Wscom	160	1	1	1	2	1	1	1	1	1	1	2	2	3	2	1	1
Wscom	161	3	3	4	5	4	3	2	3	3	2	4	5	5	5	3	4
Wscom	162	3	5	1	1	3	4	5	5	5	1	1	1	1	1	2	2
Wscom	163	1	1	2	2	1	1	1	1	1	1	2	2	3	3	1	1
Wscom	164	2	4	5	4	3	2	2	3	5	4	5	6	5	3	2	2
Wscom	165	1	1	2	3	1	1	1	1	1	1	2	3	4	4	1	1
Wscom	166	1	1	2	1	1	1	1	1	1	1	2	4	2	1	1	1
Wscom	167	2	4	2	2	2	2	5	5	3	2	2	3	4	2	1	1
Wscom	168	1	2	3	4	2	1	1	2	2	2	3	5	5	5	1	2
Wscom	169	1	1	2	2	1	1	1	1	1	1	1	2	3	2	1	1
Wscom	170	3	3	4	5	3	3	2	3	2	3	4	5	5	5	3	3
Wscom	171	1	1	2	3	1	1	1	1	1	1	2	4	4	3	1	1
Wscom	172	1	1	1	1	1	1	1	1	1	1	1	2	2	1	1	1
Wscom	173	1	1	2	3	1	1	1	1	1	1	2	3	5	4	1	1
Wscom	174	5	5	3	4	5	5	6	6	4	2	3	4	5	3	4	5
Wscom	175	1	2	3	3	1	1	1	2	2	2	3	4	5	4	1	1
Wscom	176	1	1	2	2	1	1	1	1	1	2	3	3	3	4	1	1
Wscom	177	1	2	2	2	1	1	1	2	2	2	2	3	3	3	1	1
Wscom	178	1	1	1	2	1	1	1	1	1	1	2	2	3	3	1	1
Wscom	179	2	2	2	3	2	1	1	2	1	2	2	3	3	3	2	2
Wscom	180	1	1	2	4	1	1	1	2	1	2	3	3	5	5	1	2
Wscom	181	3	4	1	2	3	4	5	5	2	1	1	1	1	1	2	3
Wscom	182	4	2	1	1	2	7	5	4	2	1	1	1	1	1	1	4
Wscom	183	2	2	1	3	2	2	2	2	1	1	1	2	3	4	2	2
Wscom	184	2	2	1	2	1	2	3	5	2	1	1	2	2	2	1	2
Wscom	185	1	1	1	3	1	1	1	1	1	1	1	2	3	5	1	1
Wscom	186	5	6	1	3	5	6	7	7	5	1	1	2	2	3	4	5
Wscom	187	5	4	5	5	5	5	5	5	3	4	5	5	5	6	5	5
Wscom	188	2	1	1	4	1	1	1	1	1	1	1	2	5	5	2	2
Wscom	189	1	1	2	4	1	1	1	1	1	1	2	3	5	5	1	1
Wscom	190	3	3	1	1	2	5	5	4	2	1	1	1	1	1	1	3
Wscom	191	3	2	1	1	2	7	6	4	2	1	1	1	1	1	2	7
Wscom	193	1	1	2	3	1	1	1	1	1	1	2	2	4	4	1	1
Wscom	194	1	1	1	4	1	1	1	1	1	1	1	2	3	6	2	1
Wscom	195	3	2	1	1	2	6	5	3	1	1	1	1	1	1	1	3
Wscom	196	3	5	1	2	2	4	5	6	4	1	1	1	2	3	2	3
Wscom	197	2	2	1	3	2	2	2	2	1	1	1	2	3	4	2	2
Wscom	198	5	4	2	5	6	6	6	4	2	2	2	4	5	7	5	5
Wscom	199	7	5	4	6	7	7	7	5	4	3	4	5	6	7	7	7
Wscom	200	7	5	4	5	7	7	7	5	4	3	4	4	5	7	6	7
Wscom	201	3	3	1	1	2	5	5	4	2	1	1	1	1	1	1	3
Wscom	202	5	5	2	4	5	6	6	6	5	2	1	2	4	4	4	5
Wscom	203	7	6	5	7	7	7	7	6	5	4	5	6	6	7	7	7
Wscom	204	5	5	1	3	5	5	5	5	5	2	1	1	2	3	3	4
Wscom	205	6	5	3	5	6	7	7	5	4	3	2	3	4	5	5	6
Wscom	206	3	6	2	1	4	6	7	6	5	3	2	2	2	1	1	2
Wscom	207	7	7	6	5	6	7	7	7	7	7	5	5	5	3	3	5
Wscom	208	3	5	2	7	7	2	4	7	5	2	2	2	6	7	5	6
Wscom	209	1	1	1	1	1	1	1	1	1	1	1	1	1	1	1	1
Wscom	210	4	1	1	1	3	4	3	1	1	1	1	1	1	1	2	6

[truncated: 3 more sheets: FigS6, FigS12, FigS13]
